# Supplementary material for: Swine farm groundwater is a hidden hotspot for antibiotic-resistant pathogenic Acinetobacter
Source: ISME Commun. 2023 Apr 20;3:34. doi: 10.1038/s43705-023-00240-w (PMC10119254; doi:10.1038/s43705-023-00240-w)
Supplement: Supplementary file 2 — Supplementary Table [file 43705_2023_240_MOESM2_ESM.xlsx]

## Sheet: Table S1
Table S1. Basic water quality and antibiotic concentrations in the groundwater. (Data have been reported in our previous study)
Samples	T (°C)	pH	DO (mg/L)	NH4-N (mg/L)	TN (mg/L)	TP (mg/L)	TOC (mg/L)		Antibiotics	SG	SCT	SDZ	SPD	SDM	SM	SMM	SCP	SMX	SX	NFX	OFX	CFX	MAR	EFX	TC	OTC	LIN
JZG1	22.7	9.17	3.32	1.94	17.1	0.05	15.59		ng/L	2.09	nd	3.06	nd	7.22	0.78	nd	nd	0.31	0.57	3.83	3.91	2.16	2.8	1.96	4.44	nd	4.82
JZG2	21.9	9.02	5	0.06	15.4	0.01	18.34			2.1	nd	3.1	nd	21.17	0.8	nd	nd	nd	0.57	5.38	5.63	2.9	2.96	2.2	nd	nd	4.83
JZG3	21.8	8.95	3.5	0.04	12.6	0.02	23.48			1.89	nd	3.04	nd	1.45	0.82	nd	nd	1.17	0.57	4.75	0.73	1.85	2.82	3.33	nd	nd	6.75
JZG4	22.2	8.95	4.78	nd	14.2	0.01	26.87			1.94	nd	3.58	nd	31.35	0.85	nd	nd	2.96	0.57	4.1	4.25	3.46	2.76	2.25	4.47	2.66	5.54
JZG5	22	6.49	5.94	0.02	18.02	0.01	16.21			2	0.18	3.03	nd	1.75	0.78	nd	nd	1.07	0.59	6.12	2.8	6.49	2.72	1.99	nd	nd	5.78
JZG6	24.5	6.15	2.7	0.02	17.37	0.02	25.24			2.12	nd	3.32	nd	9.89	0.83	0.46	nd	nd	0.58	5.24	2.91	6.32	2.72	2.16	4.64	3.07	5.42
JZG7	19.4	6.32	4.72	2.72	17.82	0.01	20.17			3.05	0.27	12.12	nd	145.84	1.12	112.91	4.3	0.23	0.57	6.35	2.76	4.32	2.72	2.15	3.51	nd	12.49
JZG8	23.3	6.57	4.6	2.84	14.37	0.02	18.95			3.16	0.31	22.82	nd	198.8	2.42	75	8.86	0.54	0.58	5.32	2.61	2.88	2.72	2.22	5.55	4.51	8.75
JZG9	23.6	5.9	0.98	1.12	15.19	0.02	15.37			2.98	0.54	3.25	nd	74.8	1.19	5.74	0.29	0.12	0.57	7.59	2.86	7.93	2.71	2.05	12.07	5.08	13.25
JZG10	24.5	6.05	3.76	0.01	25.65	0.02	12.59			1.91	nd	3.04	nd	1.64	0.78	nd	nd	1.18	0.58	4.92	2.94	13.17	2.81	2.01	nd	nd	5.84
JZG11	23.7	6.02	4.32	0.02	18.14	0.02	10.75			1.89	nd	3.08	nd	1.5	0.78	nd	nd	0.58	0.58	6.07	2.92	5.7	2.79	2.24	nd	69	5.62
JZG12	23.3	6.2	1.12	2.84	21.76	0.03	18.23			2.41	0.17	22.49	nd	210.94	1.05	4.16	19.47	0.55	0.59	7.01	3.25	6.7	2.96	2.55	7.02	2.48	14
JZG13	23.6	6.18	1.04	2.25	22.26	0.02	17.02			2.18	nd	17.74	nd	27.08	0.81	0.43	nd	0.84	0.58	6.43	2.87	4.64	2.83	2.15	nd	2.01	8.33
JZPG1	22.2	9.11	5.7	nd	17.8	0.01	28.64			1.86	nd	3.05	nd	1.55	0.78	nd	nd	0.14	0.57	3.58	4.55	1.59	2.7	2.35	nd	nd	4.82
JZPG2	22.8	8.81	2.99	0.04	22.5	0.03	50.11			4.43	0.29	18.7	nd	204.57	2.62	90.23	6.28	0.37	0.57	3.8	2.6	1.5	2.69	2.06	6.67	4.1	21.09
JZPG3	20.6	6.54	1.17	10.34	25.51	0.02	31.08			8.15	0.37	136.37	0.15	753.85	8.22	198.54	69.99	nd	0.59	4.89	2.65	1.75	2.7	1.97	8.64	4.86	21.92
JZPG4	21.4	6.19	1.58	0.05	16.34	0.03	22.35			2.24	0.16	3.06	nd	2.97	0.78	0.3	nd	0.4	0.57	3.97	2.78	2.22	2.73	2.12	4.38	8.89	4.99
JZPG5	25.1	6.3	1.95	2.76	12.66	1.16	26.29			4.33	0.56	13.51	0.45	228.52	1.76	43.52	2.68	51.12	0.59	3.66	2.62	2.35	2.69	1.98	8.46	6.96	17.73
WTG1	27.4	9.09	4.6	0.28	0.85	0.02	20.94			1.92	nd	3.23	nd	7.15	0.78	1.09	nd	nd	0.58	3.75	5.59	1.36	2.68	2.02	nd	nd	7.38
WTG2	25.4	8.84	5.5	0.07	0.77	0.02	28.86			1.9	nd	3.62	nd	8.07	0.78	nd	nd	nd	0.57	3.52	4.69	1.31	2.69	2.38	7.06	2.11	5.47
WTG3	24.7	8.39	7.25	0.59	16.6	0.02	5.73			1.85	nd	3.05	nd	1.3	0.79	nd	nd	nd	0.57	3.35	3.84	1.14	2.68	2	4.55	4.26	6.27
Abbreviations: SG, sulfaguanidine; SCT, sulfacetamide; SDZ, sulfadiazine; SPD, sulfapyridine; SMZ, sulfamethazine; SM, sulfameter; SMM, sulfamonomethoxine; SCP, sulfachloryridazine; SMX, sulfamethoxazole; SX, sulfisoxazole; NFX, norfloxacin; OFX, ofloxacin; CFX, ciprofloxacin; MAR, marbofloxacin; EFX, enrofloxacin; TC, tetracycline; OTC, oxytetracycline; LIN, lincomycin; JZG, well sites of reside…

## Sheet: Table S2
Table S2. Water volume, DNA yield, Acinetobacter abundance and metagenomic data of each sample.
Samples	Volume (ml)	DNA yields (ng/μl)	Volume of elution solution (μl)	Acinetobacter abundances (copies/mL)	Raw data of metagenomes (reads)	Clean data of metagenomes (reads)	Bacterial proportions in clean data (%)	Archaeal proportions in clean data (%)
JZG1	1200	6	100	606285	45982505	42110147	63.5983	0.333046
JZG2	500	9.5	100	3.28525e+08	51130682	46630630	88.3204	0.345005
JZG3	600	11	100	93381824	43526759	39950375	89.5105	0.153275
JZG4	1500	12	100	7.61731e+07	57524682	52512358	93.2544	0.686412
JZG5	1200	2.8	100	2.2389e+06	48794980	44709773	87.0167	0.213602
JZG6	1200	5.6	100	9.06683e+06	48022182	43950450	86.2987	0.728773
JZG7	1200	13	100	3.02187e+06	51998845	47794780	89.2958	0.151977
JZG8	800	15	100	4.5178e+08	43959631	39653199	95.8273	0.097518
JZG9	1200	14	100	301519	43320206	39780415	89.991	0.154546
JZG10	1200	3.82	100	2.65409e+08	42285715	38592810	94.4714	0.0742263
JZG11	1200	8	100	7.49786e+07	45452195	41446597	88.5289	0.103198
JZG12	1200	12	100	1.11862e+08	42406651	39046983	89.2321	0.172093
JZG13	1200	1.55	100	1.53901e+06	44144923	41310404	87.6389	0.223401
JZPG1	1200	19	100	5.29947e+08	55614688	50706916	95.3345	0.0663026
JZPG2	400	4.59	100	461007520	55354982	49754579	93.8881	0.0750082
JZPG3	400	16	100	3.79604e+08	43276466	39508917	91.9569	0.109945
JZPG4	400	6.4	100	2.68595e+08	41430954	37748527	92.4472	0.224125
JZPG5	300	26	100	5971405312	53910837	48864241	93.0525	0.137606
WTG1	500	15	100	28726152	43153492	39449064	77.8217	0.276303
WTG2	1000	15	100	1.5093e+07	42312806	38661606	78.543	0.338755
WTG3	2000	30	100	83002.1	46883472	42718380	80.0622	1.43428

## Sheet: Table S3
Table S3. Basic genomic information of the MAGs.
MAGs	Sample	Group	ARG number	VFG number	MGE number	Domain	Phylum	Class	Order	Family	Genus	Species	Size (Mbp)	GC contents (%)	Completion (%)	Contamination (%)	N50 (bp)	L50	Largest contig (bp)	Number of contigs	ORF number	Mapped reads	Clean reads	Percentage of mapping reads (%)	Average coverage (/Mbp/Gb)
bin.1_JZG1	JZG1	JZG		1	5	Bacteria	Proteobacteria	Gammaproteobacteria	Burkholderiales	Burkholderiaceae	Rubrivivax		5.13559	70.82	91.07	1.53	22185	69	88556	307	4844	1.17769e+06	42110147	2.7967	1.02505
bin.1_JZG10	JZG10	JZG		3	48	Bacteria	Proteobacteria	Gammaproteobacteria	Burkholderiales	Burkholderiaceae	Pelomonas		5.82481	68.62	99.88	2.68	85621	22	180753	125	5438	2009893	38592810	5.20795	1.46454
bin.1_JZG11	JZG11	JZG	1	1	5	Bacteria	Proteobacteria	Gammaproteobacteria	Burkholderiales	Burkholderiaceae			4.26057	66.23	89.22	1.17	33240	39	132115	210	3955	914848	41446597	2.20729	1.15684
bin.1_JZG12	JZG12	JZG	1	1	2	Bacteria	Proteobacteria	Gammaproteobacteria	Burkholderiales	Burkholderiaceae	Limnohabitans_A		1.87078	60.57	80.3	1.26	16414	36	57449	163	1928	805792	39046983	2.06365	5.68576
bin.1_JZG2	JZG2	JZG			1	Bacteria	Acidobacteriota	Acidobacteriae					3.70855	52.24	96.58	1.71	50883	24	163010	122	3032	315952	46630630	0.677564	0.485763
bin.1_JZG3	JZG3	JZG			4	Bacteria	Proteobacteria	Gammaproteobacteria	Burkholderiales	Burkholderiaceae	UBA2334		3.23535	62.53	78.76	1.39	10994	95	38854	367	2980	403472	39950375	1.00993	0.956912
bin.1_JZG4	JZG4	JZG	1	1	9	Bacteria	Proteobacteria	Gammaproteobacteria	Burkholderiales	Rhodocyclaceae	Zoogloea		5.00131	66.58	90.93	1.11	84856	20	367027	129	4465	793562	52512358	1.51119	0.585416
bin.1_JZG5	JZG5	JZG	8	19	28	Bacteria	Proteobacteria	Gammaproteobacteria	Pseudomonadales	Moraxellaceae	Acinetobacter	Acinetobacter bereziniae	4.5218	37.84	99.93	1.75	102455	14	268467	81	4276	999068	44709773	2.23456	1.03634
bin.1_JZG6	JZG6	JZG	1	2	31	Bacteria	Proteobacteria	Gammaproteobacteria	Burkholderiales	Chromobacteriaceae			4.47641	60.86	93.16	3.66	47581	31	145493	159	4201	4.25385e+06	43950450	9.67874	4.87533
bin.1_JZG7	JZG7	JZG			19	Bacteria	Proteobacteria	Gammaproteobacteria	Burkholderiales	Nitrosomonadaceae	Nitrosomonas		2.6983	49.69	93.05	4.67	21758	39	71752	173	2523	287208	47794780	0.600918	0.775103
bin.1_JZG8	JZG8	JZG		1	6	Bacteria	Proteobacteria	Gammaproteobacteria	Burkholderiales	Rhodocyclaceae			2.98137	59.71	95.5	0.74	55479	20	111622	87	2738	231968	39653199	0.584991	0.647123
bin.1_JZG9	JZG9	JZG		2	12	Bacteria	Proteobacteria	Gammaproteobacteria	Burkholderiales	Rhodocyclaceae	Zoogloea		4.96636	65.92	73.79	1.72	74015	19	269494	98	4388	5.45438e+06	39780415	13.7112	5.4805
bin.1_JZPG2	JZPG2	JZPG				Bacteria	Omnitrophota	Koll11	GIF10	UBA6249	UBA1562		1.5198	39.95	89.36	2.15	53427	9	152315	52	1482	88791	49754579	0.178458	0.755937
bin.1_JZPG3	JZPG3	JZPG			9	Bacteria	Proteobacteria	Gammaproteobacteria	Burkholderiales	Burkholderiaceae	Giesbergeria		2.9637	66.54	82.5	2.12	7462	122	32658	528	2841	243635	39508917	0.616658	0.683447
bin.1_JZPG4	JZPG4	JZPG		1	13	Bacteria	Proteobacteria	Gammaproteobacteria	Burkholderiales	Burkholderiaceae	Giesbergeria		2.90646	66.14	81.96	3.76	10980	79	82610	371	2721	657462	37748527	1.74169	1.8963
bin.1_JZPG5	JZPG5	JZPG	2	12	38	Bacteria	Proteobacteria	Gammaproteobacteria	Pseudomonadales	Moraxellaceae	Acinetobacter	Acinetobacter brisouii	3.10767	41.67	99.3	2.59	110213	12	191977	55	2897	3.79083e+06	48864241	7.75789	7.76295
bin.1_WTG1	WTG1	WTG			2	Bacteria	Bacteroidota	Bacteroidia	Chitinophagales	Chitinophagaceae	Sediminibacterium		2.22441	34.43	90.6	3.2	24884	22	136008	126	1986	92066.5	39449064	0.233381	0.457118
bin.1_WTG2	WTG2	WTG			17	Bacteria	Proteobacteria	Gammaproteobacteria	Burkholderiales	Burkholderiaceae	Pelomonas		4.7263	68.51	93.7	1.52	36075	35	171144	185	4315	861296	38661606	2.22778	0.960334
bin.1_WTG3	WTG3	WTG		1	2	Archaea	Micrarchaeota	Micrarchaeia	Micrarchaeales	Micrarchaeaceae			0.915774	47.51	84.74	0	208713	2	440671	23	1036	88166	42718380	0.206389	2.38144
bin.10_JZG1	JZG1	JZG				Archaea	Thermoproteota	Nitrososphaeria	Nitrososphaerales	Nitrosopumilaceae	Nitrosotalea		1.14501	36.4	76.18	2.75	4366	92	14551	298	1330	38208.5	42110147	0.0907347	0.654145
bin.10_JZG11	JZG11	JZG		1	6	Bacteria	Proteobacteria	Alphaproteobacteria	Sphingomonadales	Sphingomonadaceae	Novosphingobium		2.18972	66.2	93.21	0.68	20889	34	103596	160	2121	421346	41446597	1.0166	1.98578
bin.10_JZG12	JZG12	JZG		3	9	Bacteria	Proteobacteria	Alphaproteobacteria	Rhodospirillales	Magnetospirillaceae	Magnetospirillum		4.41567	66.19	97.51	1.24	34372	42	123074	191	4100	292780	39046983	0.749815	0.372092
bin.10_JZG3	JZG3	JZG		1	2	Bacteria	Proteobacteria	Gammaproteobacteria	Burkholderiales	Burkholderiaceae			4.29782	68.28	96.93	3.62	65260	22	170061	101	3924	1817962	39950375	4.55055	2.43655
bin.10_JZG9	JZG9	JZG				Bacteria	Omnitrophota	Koll11	GIF10	UBA12090	2-02-FULL-45-21		1.38333	45.04	77.59	2.15	13056	36	37445	151	1325	41272.5	39780415	0.103751	0.526006
bin.10_JZPG3	JZPG3	JZPG	1	2	15	Bacteria	Proteobacteria	Gammaproteobacteria	Burkholderiales	Burkholderiaceae	Acidovorax_C		2.58168	56.73	92.44	0.91	48487	17	143718	88	2267	246436	39508917	0.623749	0.906546
bin.10_JZPG4	JZPG4	JZPG		1	6	Bacteria	Proteobacteria	Gammaproteobacteria	Burkholderiales	Rhodocyclaceae	Rugosibacter		2.6448	60.72	95.86	0.49	120809	9	243485	39	2533	317344	37748527	0.840678	1.12573
bin.10_WTG1	WTG1	WTG				Bacteria	Planctomycetota	Planctomycetes	Gemmatales	Gemmataceae			4.10238	63.73	88.92	1.14	111731	14	270536	64	3164	231800	39449064	0.587594	0.340083
bin.10_WTG2	WTG2	WTG	1	1	7	Bacteria	Proteobacteria	Gammaproteobacteria	Burkholderiales	Burkholderiaceae	Limnohabitans_A		2.76299	64.97	75.75	1.19	52221	18	171539	93	2652	2619306	38661606	6.77495	8.52656
bin.11_JZG1	JZG1	JZG	1	2	13	Bacteria	Proteobacteria	Gammaproteobacteria	Burkholderiales	Burkholderiaceae	Limnohabitans_A		3.34161	64.59	88.77	1.29	78247	15	173868	63	3181	1.06341e+06	42110147	2.5253	2.18209
bin.11_JZG11	JZG11	JZG			2	Bacteria	Proteobacteria	Gammaproteobacteria	Burkholderiales	Rhodocyclaceae	Zoogloea		4.00489	67.39	81.92	2.74	15019	77	67885	402	3744	1120863	41446597	2.70435	1.5913
bin.11_JZG12	JZG12	JZG	1	4	13	Bacteria	Proteobacteria	Gammaproteobacteria	Burkholderiales	Burkholderiaceae	Curvibacter		6.11129	65.45	95.17	0.75	45338	37	234346	206	5581	882661	39046983	2.26051	0.589139
bin.11_JZG3	JZG3	JZG		1	4	Bacteria	Proteobacteria	Gammaproteobacteria	Burkholderiales	Burkholderiaceae	Sphaerotilus_A		3.78438	66.97	97.68	3.08	177826	8	424656	43	3495	1.05994e+06	39950375	2.65315	1.8431
bin.11_JZG9	JZG9	JZG		2	7	Bacteria	Proteobacteria	Gammaproteobacteria	Burkholderiales	Burkholderiaceae	Undibacterium	Undibacterium squillarum	3.8441	52.4	89.89	2.39	5675	200	39378	881	3447	111225	39780415	0.279597	0.182339
bin.11_JZPG4	JZPG4	JZPG	6	10	18	Bacteria	Proteobacteria	Gammaproteobacteria	Pseudomonadales	Moraxellaceae	Acinetobacter	Acinetobacter wuhouensis	2.81075	37.86	72.41	1.72	8711	97	34157	418	2617	2.17684e+06	37748527	5.76668	6.7532
bin.11_WTG1	WTG1	WTG			2	Bacteria	Bacteroidota	Bacteroidia	Chitinophagales	Chitinophagaceae	JJ008		1.64627	45.23	70.38	2.96	2832	188	12430	671	1471	31344.5	39449064	0.0794556	0.273735
bin.11_WTG2	WTG2	WTG			2	Bacteria	Proteobacteria	Gammaproteobacteria	Burkholderiales	Burkholderiaceae	Aquabacterium		2.59936	55.08	70.11	3.69	5924	153	30047	488	2572	235374	38661606	0.608804	0.864046
bin.12_JZG12	JZG12	JZG				Archaea	Nanoarchaeota	Nanoarchaeia	Woesearchaeales	GW2011-AR4	GCA-2688775		1.2898	39.84	87.15	1.87	11260	40	45594	197	1439	39746	39046983	0.10179	0.583754
bin.12_JZG3	JZG3	JZG		1	8	Bacteria	Proteobacteria	Gammaproteobacteria	Burkholderiales	Burkholderiaceae	Sphaerotilus	Sphaerotilus sp013294065	3.54113	70.93	80.03	0.85	12134	94	38967	350	3358	1047070	39950375	2.62093	2.07985
bin.12_JZG9	JZG9	JZG				Archaea	Nanoarchaeota	Nanoarchaeia	Woesearchaeales	GW2011-AR4	GCA-2688775		1.17668	33.58	77.99	3.74	3817	98	14429	400	1217	26858.5	39780415	0.0675169	0.458522
bin.12_JZPG4	JZPG4	JZPG			17	Bacteria	Proteobacteria	Gammaproteobacteria	Burkholderiales	Burkholderiaceae	Ideonella		4.42664	69.79	96.23	3.74	183546	9	424264	46	4043	697680	37748527	1.84823	0.883429
bin.12_WTG1	WTG1	WTG				Bacteria	Proteobacteria	Alphaproteobacteria	Rickettsiales	UBA1997	UBA2645		1.30532	33.56	74.54	0	3009	143	11354	514	1175	37789	39449064	0.0957919	0.531488
bin.12_WTG2	WTG2	WTG	1		10	Bacteria	Proteobacteria	Gammaproteobacteria	Burkholderiales	Burkholderiaceae	Limnohabitans_A		2.18648	63.36	74.43	2.05	14151	42	71958	192	2191	2.2032e+06	38661606	5.69868	11.4782
bin.13_JZG12	JZG12	JZG	5	8	10	Bacteria	Proteobacteria	Gammaproteobacteria	Pseudomonadales	Moraxellaceae	Acinetobacter	Acinetobacter tandoii	2.94202	40.29	73.6	2.85	38240	24	116545	154	2821	1272890	39046983	3.25989	3.655
bin.13_JZG3	JZG3	JZG		2	6	Bacteria	Proteobacteria	Gammaproteobacteria	Burkholderiales	Burkholderiaceae	Rubrivivax		4.29047	70.64	80.74	1.38	8118	173	32662	666	4147	796822	39950375	1.99453	1.07716
bin.13_JZG9	JZG9	JZG		3	44	Bacteria	Proteobacteria	Gammaproteobacteria	Pseudomonadales	Moraxellaceae	Moraxella_A	Moraxella_A sp002478835	2.14479	44.14	80.33	4.65	2489	277	29817	956	1831	74560.5	39780415	0.18743	0.387039
bin.13_WTG1	WTG1	WTG	1	1	1	Bacteria	Proteobacteria	Gammaproteobacteria	Burkholderiales	Burkholderiaceae	Ideonella		3.03502	72.01	76.42	3.7	10224	91	31163	343	2833	3.26542e+06	39449064	8.27757	8.64974
bin.14_JZG12	JZG12	JZG		1	10	Bacteria	Proteobacteria	Gammaproteobacteria	Burkholderiales	Burkholderiaceae	Giesbergeria		2.69517	66.04	76.06	4.19	6852	121	26422	507	2609	495946	39046983	1.27013	1.6919
bin.14_JZPG4	JZPG4	JZPG	10	17	38	Bacteria	Proteobacteria	Gammaproteobacteria	Pseudomonadales	Moraxellaceae	Acinetobacter	Acinetobacter bereziniae	4.39072	37.73	92.94	4.75	48239	26	139273	174	4150	2.34203e+06	37748527	6.2043	3.01424
bin.14_WTG1	WTG1	WTG			1	Bacteria	Chloroflexota	Anaerolineae	Anaerolineales	EnvOPS12	OLB14		3.86544	49.54	82.75	2.73	4747	225	45155	998	3720	105988	39449064	0.268672	0.171895
bin.15_JZPG4	JZPG4	JZPG		4	16	Bacteria	Proteobacteria	Alphaproteobacteria	Rhizobiales	Xanthobacteraceae	62-47		4.95568	63.15	97.55	1.53	194482	9	449283	42	4670	428600	37748527	1.13541	0.432338
bin.16_JZPG4	JZPG4	JZPG		4	19	Bacteria	Proteobacteria	Gammaproteobacteria	Burkholderiales	Burkholderiaceae	LX47W		5.53594	65.62	96.36	0.43	61996	30	184975	135	4983	507107	37748527	1.34338	0.410571
bin.2_JZG1	JZG1	JZG	1	14	24	Bacteria	Actinobacteriota	Actinomycetia	Mycobacteriales	Mycobacteriaceae	Gordonia	Gordonia alkanivorans	4.17931	67.76	73.94	4.85	3884	354	17269	1235	4229	117990	42110147	0.280193	0.1511
bin.2_JZG10	JZG10	JZG		1	17	Bacteria	Proteobacteria	Gammaproteobacteria	Burkholderiales	Burkholderiaceae	Glaciimonas		3.97365	56.62	93.88	4.49	18173	72	66040	310	3966	265721	38592810	0.688525	0.412117
bin.2_JZG11	JZG11	JZG		2	10	Bacteria	Proteobacteria	Gammaproteobacteria	Burkholderiales	Burkholderiaceae	Limnohabitans_A		1.8733	60.25	78.04	2.51	113958	6	250207	33	1855	2134283	41446597	5.14948	13.9304
bin.2_JZG12	JZG12	JZG			2	Bacteria	Bacteroidota	Bacteroidia	Flavobacteriales	Crocinitomicaceae	Fluviicola		5.02608	43.21	95.9	1.08	20027	72	92831	371	4296	158866	39046983	0.406857	0.155182
bin.2_JZG2	JZG2	JZG		1	2	Bacteria	Proteobacteria	Gammaproteobacteria	Burkholderiales	Rhodocyclaceae	AWTP1-18		3.41922	64.9	94.05	3.75	21575	49	94046	253	3241	270981	46630630	0.581122	0.491206
bin.2_JZG3	JZG3	JZG		2	1	Bacteria	Proteobacteria	Gammaproteobacteria	Burkholderiales	Burkholderiaceae			3.16015	48.89	98.42	0	1702361	1	1702361	7	2921	246419	39950375	0.616813	0.610654
bin.2_JZG4	JZG4	JZG	1	2	14	Bacteria	Proteobacteria	Gammaproteobacteria	Burkholderiales	Rhodocyclaceae	Zoogloea		5.10736	65.07	78.79	0	93879	17	467381	88	4579	604310	52512358	1.1508	0.429841
bin.2_JZG6	JZG6	JZG	14	37	68	Bacteria	Proteobacteria	Gammaproteobacteria	Pseudomonadales	Moraxellaceae	Acinetobacter	Acinetobacter beijerinckii	3.95393	38.17	100	4.49	136041	10	328280	139	3733	686458	43950450	1.56189	0.995344
bin.2_JZG7	JZG7	JZG			32	Bacteria	Proteobacteria	Gammaproteobacteria	Burkholderiales	Nitrosomonadaceae	Nitrosomonas		2.57493	47.93	89.53	0.59	13237	62	57269	254	2382	177044	47794780	0.370424	0.523509
bin.2_JZG8	JZG8	JZG	5	21	14	Bacteria	Proteobacteria	Gammaproteobacteria	Pseudomonadales	Moraxellaceae	Acinetobacter	Acinetobacter tandoii	3.2061	40.27	87.5	2.47	57070	20	141006	87	3009	2.46967e+06	39653199	6.22818	5.9778
bin.2_JZG9	JZG9	JZG		1	7	Bacteria	Proteobacteria	Gammaproteobacteria	Burkholderiales	Rhodocyclaceae	Zoogloea		3.73716	67.7	94	0.92	111061	11	278657	58	3346	3048921	39780415	7.66438	5.43885
bin.2_JZPG1	JZPG1	JZPG	2	6	27	Bacteria	Proteobacteria	Gammaproteobacteria	Burkholderiales	Burkholderiaceae	LX47W		5.88935	65.62	99.73	0.43	177744	12	436874	68	5234	986987	50706916	1.94645	0.562081
bin.2_JZPG2	JZPG2	JZPG	15	23	45	Bacteria	Proteobacteria	Gammaproteobacteria	Pseudomonadales	Moraxellaceae	Acinetobacter	Acinetobacter modestus	3.64923	38.29	99.14	1.1	104984	13	217642	68	3534	46335990	49754579	93.1291	68.4323
bin.2_JZPG3	JZPG3	JZPG			7	Bacteria	Proteobacteria	Gammaproteobacteria	Burkholderiales	Nitrosomonadaceae	Nitrosomonas		1.71098	50.77	76.49	3.14	2699	208	11422	721	1708	47145.5	39508917	0.119329	0.383789
bin.2_JZPG4	JZPG4	JZPG	2		12	Bacteria	Proteobacteria	Gammaproteobacteria	Burkholderiales	Rhodocyclaceae	Zoogloea		4.10815	66.58	74.88	4.23	92663	13	273795	84	3730	3427413	37748527	9.07959	5.00944
bin.2_JZPG5	JZPG5	JZPG		1	11	Bacteria	Proteobacteria	Gammaproteobacteria	Burkholderiales	Rhodocyclaceae	Zoogloea	Zoogloea sp009469605	4.56423	66.82	93.31	0.88	48091	30	152089	142	4073	537624	48864241	1.10024	0.511785
bin.2_WTG1	WTG1	WTG			4	Bacteria	Proteobacteria	Gammaproteobacteria	Methylococcales	Methylomonadaceae	Methylomonas		1.93763	45.09	85.84	0.06	15046	42	47233	170	1795	117825	39449064	0.298676	0.771254
bin.2_WTG2	WTG2	WTG		1	15	Bacteria	Proteobacteria	Alphaproteobacteria	Sphingomonadales	Sphingomonadaceae	Novosphingobium		2.59641	65.92	98.45	0.39	104643	7	420047	57	2526	304518	38661606	0.787648	1.11197
bin.2_WTG3	WTG3	WTG		14	15	Bacteria	Proteobacteria	Gammaproteobacteria	Burkholderiales	Burkholderiaceae	Paraburkholderia	Paraburkholderia sp004298475	4.24795	64.17	70.27	3.45	22855	52	166869	263	3913	4750225	42718380	11.1199	6.00621
bin.3_JZG1	JZG1	JZG		1	14	Bacteria	Proteobacteria	Gammaproteobacteria	Burkholderiales	Rhodocyclaceae	Zoogloea		4.24547	67.09	82.3	2.33	17806	73	73156	329	3937	1.29423e+06	42110147	3.07344	1.65059
bin.3_JZG10	JZG10	JZG		2	25	Bacteria	Proteobacteria	Gammaproteobacteria	Burkholderiales	Rhodocyclaceae	Azonexus	Azonexus sp008711155	4.13033	61.4	98.1	0.47	220693	6	660475	36	3978	5.85299e+06	38592810	15.166	8.51874
bin.3_JZG11	JZG11	JZG		5	2	Bacteria	Proteobacteria	Gammaproteobacteria	Pseudomonadales	Ketobacteraceae			2.9119	55.27	70.69	0	8668	106	28351	385	2645	95683.5	41446597	0.23086	0.255099
bin.3_JZG12	JZG12	JZG		2	17	Bacteria	Proteobacteria	Gammaproteobacteria	Burkholderiales	Nitrosomonadaceae	Nitrosomonas		2.43664	48.92	96.62	0.12	29888	26	125689	123	2391	149108	39046983	0.381868	0.614513
bin.3_JZG2	JZG2	JZG	1		13	Bacteria	Proteobacteria	Gammaproteobacteria	Burkholderiales	Burkholderiaceae	Rhodoferax		3.93647	63.87	97.47	0.62	103037	10	554625	46	3717	347980	46630630	0.746248	0.477918
bin.3_JZG3	JZG3	JZG	4	18	4	Bacteria	Proteobacteria	Gammaproteobacteria	Pseudomonadales	Moraxellaceae	Acinetobacter	Acinetobacter sp001696615	3.01865	51.37	92.65	3.44	9766	95	41083	441	2795	602757	39950375	1.50876	1.63012
bin.3_JZG4	JZG4	JZG				Archaea	Thermoproteota	Nitrososphaeria	Nitrososphaerales	Nitrosopumilaceae	Nitrosotalea		1.85116	37.59	99.51	0.97	64618	9	195709	41	2113	314295	52512358	0.598516	1.69274
bin.3_JZG5	JZG5	JZG	1	4	22	Bacteria	Proteobacteria	Gammaproteobacteria	Burkholderiales	Rhodocyclaceae	Zoogloea		5.72078	64.52	98.96	1.82	165530	10	469425	65	5132	4.02858e+07	44709773	90.105	26.2187
bin.3_JZG6	JZG6	JZG		1	57	Bacteria	Proteobacteria	Alphaproteobacteria	Sphingomonadales	Sphingomonadaceae	Novosphingobium	Novosphingobium sp003454795	4.47696	63.67	99.59	1.21	121557	11	364667	60	4287	935328	43950450	2.12814	1.06877
bin.3_JZG7	JZG7	JZG				Bacteria	Patescibacteria	Paceibacteria	WO2-41-13	2-12-FULL-41-13	2-12-FULL-41-13		0.620719	41.44	77.87	0	48883	5	110528	23	659	140219	47794780	0.293377	7.14888
bin.3_JZG8	JZG8	JZG	3	11	21	Bacteria	Proteobacteria	Gammaproteobacteria	Pseudomonadales	Moraxellaceae	Acinetobacter	Acinetobacter bouvetii	3.00586	45.12	84.39	3.49	17953	54	69419	225	2775	1536490	39653199	3.87482	4.21069
bin.3_JZG9	JZG9	JZG		2	17	Bacteria	Proteobacteria	Gammaproteobacteria	Burkholderiales	Chromobacteriaceae	Aquitalea		4.2829	58.47	94.87	0.53	172982	9	344350	37	3987	1133493	39780415	2.84937	1.53058
bin.3_JZPG1	JZPG1	JZPG			20	Bacteria	Proteobacteria	Gammaproteobacteria	Burkholderiales	Burkholderiaceae	Pelomonas		3.65822	68.54	72.09	1.46	4360	280	31432	945	3678	139194	50706916	0.274508	0.20352
bin.3_JZPG2	JZPG2	JZPG				Bacteria	Methylomirabilota	Methylomirabilia	Methylomirabilales	Methylomirabilaceae	Methylomirabilis		1.52673	59.5	76.67	2.96	3504	143	17128	470	1692	131466	49754579	0.264229	1.11306
bin.3_JZPG3	JZPG3	JZPG		2	5	Bacteria	Proteobacteria	Gammaproteobacteria	Burkholderiales	Burkholderiaceae	Duganella		3.34262	60.28	76.7	1.61	4615	243	20491	808	3254	288088	39508917	0.729173	0.638096
bin.3_JZPG4	JZPG4	JZPG	3	17	52	Bacteria	Proteobacteria	Gammaproteobacteria	Pseudomonadales	Moraxellaceae	Acinetobacter	Acinetobacter sp002135245	2.97997	41.64	78.23	2.84	8559	109	42377	432	2798	1250146	37748527	3.31177	3.48205
bin.3_JZPG5	JZPG5	JZPG	2		5	Bacteria	Proteobacteria	Gammaproteobacteria	Burkholderiales	Rhodocyclaceae	CAIQBG01		2.1744	52.12	93.11	3.22	47084	11	197260	96	2155	317910	48864241	0.650599	1.32379
bin.3_WTG1	WTG1	WTG		1	15	Bacteria	Proteobacteria	Alphaproteobacteria	Sphingomonadales	Sphingomonadaceae	Novosphingobium		3.65812	64.85	96.44	2.25	34693	29	129889	186	3491	554241	39449064	1.40495	1.02094
bin.3_WTG2	WTG2	WTG			9	Bacteria	Proteobacteria	Gammaproteobacteria	Burkholderiales	Rhodocyclaceae	Oryzomicrobium		5.7322	54.83	96.82	0.47	69203	24	221816	149	4883	464936	38661606	1.20258	0.350613
bin.3_WTG3	WTG3	WTG		2	2	Bacteria	Proteobacteria	Alphaproteobacteria	Sphingomonadales	Sphingomonadaceae	Novosphingobium		2.26279	65.68	74.25	1.75	7131	95	35996	410	2240	560971	42718380	1.31318	2.49338
bin.4_JZG10	JZG10	JZG		3	22	Bacteria	Proteobacteria	Gammaproteobacteria	Burkholderiales	Burkholderiaceae	Massilia	Massilia sp001426525	6.5017	66.38	96.93	1.21	33202	53	156731	346	5771	442836	38592810	1.14746	0.25986
bin.4_JZG11	JZG11	JZG		2	8	Bacteria	Proteobacteria	Alphaproteobacteria	Rhodospirillales	Rhodospirillaceae	Insolitispirillum	Insolitispirillum peregrinum	4.53921	61.97	99.5	0	306080	5	867277	31	3922	2.13212e+06	41446597	5.14425	2.35837
bin.4_JZG12	JZG12	JZG		1	5	Bacteria	Proteobacteria	Gammaproteobacteria	Burkholderiales	Rhodocyclaceae			3.08945	60.68	88.47	0.28	21359	42	108402	197	2919	345708	39046983	0.885365	0.901904
bin.4_JZG2	JZG2	JZG			15	Bacteria	Proteobacteria	Gammaproteobacteria	Burkholderiales	Chromobacteriaceae			4.08995	61.97	83.49	4.49	52977	23	188002	126	3714	811170	46630630	1.73957	1.02824
bin.4_JZG3	JZG3	JZG	1	2	12	Bacteria	Proteobacteria	Gammaproteobacteria	Burkholderiales	Chromobacteriaceae			3.1869	60.89	87.61	0.88	16982	63	62481	243	2966	650876	39950375	1.62921	1.59369
bin.4_JZG4	JZG4	JZG			2	Bacteria	Acidobacteriota	Acidobacteriae					3.27836	53.37	83.5	2.32	6234	165	35357	629	3035	105386	52512358	0.200687	0.179185
bin.4_JZG5	JZG5	JZG		3	8	Bacteria	Proteobacteria	Gammaproteobacteria	Burkholderiales	Rhodocyclaceae	Azonexus		3.9709	60.53	99.84	0.59	306799	5	709712	32	3777	2.51796e+06	44709773	5.63179	3.41439
bin.4_JZG6	JZG6	JZG		2	16	Bacteria	Proteobacteria	Gammaproteobacteria	Burkholderiales	Rhodocyclaceae	Azonexus	Azonexus sp008711155	4.01446	61.46	96.31	2.34	31802	39	109852	189	3960	721660	43950450	1.64199	1.02812
bin.4_JZG7	JZG7	JZG				Bacteria	Omnitrophota	Koll11	GIF10	UBA12090	2-02-FULL-45-21		1.90689	44.14	88.47	1.61	51188	11	282318	74	1735	110302	47794780	0.230784	0.595641
bin.4_JZG8	JZG8	JZG		1	3	Bacteria	Proteobacteria	Gammaproteobacteria	Burkholderiales	Burkholderiaceae			4.4312	68.09	97.87	0.47	58971	23	196661	114	4039	397280	39653199	1.00189	0.500726
bin.4_JZG9	JZG9	JZG		1	18	Bacteria	Proteobacteria	Gammaproteobacteria	Burkholderiales	Rhodocyclaceae	Azonexus		3.11708	59.75	74.19	2.73	10638	81	54684	469	3011	1.19676e+06	39780415	3.00841	3.03641
bin.4_JZPG2	JZPG2	JZPG				Bacteria	Omnitrophota	Koll11	GIF10	UBA12090	2-02-FULL-45-21		1.2106	45.16	70.68	2.15	4527	86	17964	307	1135	28181.5	49754579	0.056641	0.367843
bin.4_JZPG3	JZPG3	JZPG	6	109	22	Bacteria	Proteobacteria	Gammaproteobacteria	Pseudomonadales	Pseudomonadaceae	Pseudomonas_E	Pseudomonas_E monteilii	5.82357	62.25	99	3.94	107425	15	570931	96	5374	1.34807e+06	39508917	3.41206	0.985125
bin.4_JZPG4	JZPG4	JZPG		1	10	Bacteria	Proteobacteria	Gammaproteobacteria	Burkholderiales	Chromobacteriaceae	Aquitalea		4.40216	60.17	98.18	1.71	230343	7	444648	35	4118	604823	37748527	1.60224	0.773962
bin.4_WTG1	WTG1	WTG				Bacteria	Margulisbacteria	Marinamargulisbacteria	SXXA01	SXXA01	CAIPHK01		2.02956	47.79	91.8	1.38	11136	52	58882	271	1761	82125.5	39449064	0.208181	0.488223
bin.4_WTG2	WTG2	WTG	1	3	11	Bacteria	Proteobacteria	Gammaproteobacteria	Burkholderiales	Burkholderiaceae	Pseudoduganella		6.70906	63.27	94.38	2.06	16559	123	76474	611	5902	677220	38661606	1.75166	0.373763
bin.4_WTG3	WTG3	WTG		2	4	Bacteria	Proteobacteria	Alphaproteobacteria	Rhodospirillales	Magnetospirillaceae	CAIYCT01		3.12593	62.75	92.29	0.66	17473	56	67870	240	2948	652980	42718380	1.52857	1.50928
bin.5_JZG1	JZG1	JZG				Bacteria	Planctomycetota	Brocadiae	Brocadiales	2-02-FULL-50-16-A	2-12-FULL-52-36		1.70771	51.92	84.66	4.55	8623	56	49939	223	1594	131179	42110147	0.311514	1.00469
bin.5_JZG10	JZG10	JZG	20	46	9	Bacteria	Proteobacteria	Gammaproteobacteria	Pseudomonadales	Moraxellaceae	Acinetobacter	Acinetobacter oleivorans	3.37965	38.76	88.5	4.39	32231	34	124180	164	3165	3177803	38592810	8.23418	6.87781
bin.5_JZG11	JZG11	JZG	1		13	Bacteria	Proteobacteria	Gammaproteobacteria	Burkholderiales	Burkholderiaceae	Limnohabitans_A		2.89099	63.25	95.38	0.07	87658	9	356821	45	2770	3.19747e+06	41446597	7.71467	8.78402
bin.5_JZG12	JZG12	JZG	1	1	38	Bacteria	Nitrospirota	Nitrospiria	Nitrospirales	Nitrospiraceae	Nitrospira_F		4.18516	55.22	80.11	4.79	3988	339	17336	1198	4463	153078	39046983	0.392034	0.210751
bin.5_JZG2	JZG2	JZG		2	1	Bacteria	Desulfobacterota_B	Binatia					4.23539	66.69	94.19	1.64	15401	82	54740	391	4146	223929	46630630	0.480219	0.263659
bin.5_JZG3	JZG3	JZG			16	Bacteria	Proteobacteria	Gammaproteobacteria	Burkholderiales	Chromobacteriaceae	Aquitalea		4.47873	60.37	92.63	3.85	123511	9	675956	65	4171	1.44022e+06	39950375	3.60502	1.77984
bin.5_JZG4	JZG4	JZG	4	11	20	Bacteria	Proteobacteria	Gammaproteobacteria	Pseudomonadales	Moraxellaceae	Acinetobacter	Acinetobacter johnsonii	2.73095	41.35	71.9	0	68536	12	281955	76	2598	3041575	52512358	5.79211	7.60158
bin.5_JZG6	JZG6	JZG				Archaea	Thermoproteota	Nitrososphaeria	Nitrososphaerales	Nitrosopumilaceae	Nitrosotalea		1.46472	36.53	96.12	0.97	24955	19	70149	78	1671	64149.5	43950450	0.145959	0.679347
bin.5_JZG7	JZG7	JZG			7	Bacteria	Bdellovibrionota	Bdellovibrionia	Bdellovibrionales	Bdellovibrionaceae			3.27858	38.82	72.92	0.45	2793	378	16632	1335	2893	81593.5	47794780	0.170716	0.143174
bin.5_JZG8	JZG8	JZG	3	12	26	Bacteria	Proteobacteria	Gammaproteobacteria	Pseudomonadales	Moraxellaceae	Acinetobacter	Acinetobacter junii	2.65996	38.45	74.55	1.96	26913	35	66377	148	2509	2.42853e+06	39653199	6.12442	8.48946
bin.5_JZG9	JZG9	JZG				Bacteria	Planctomycetota	Brocadiae	Brocadiales	2-02-FULL-50-16-A	2-12-FULL-52-36		2.37852	51.52	96.14	1.14	20417	38	55972	171	2267	151147	39780415	0.379953	0.654362
bin.5_JZPG2	JZPG2	JZPG				Bacteria	Planctomycetota	Brocadiae	Brocadiales	2-02-FULL-50-16-A	2-12-FULL-52-36		1.52064	52.04	70.84	1.91	2083	254	6358	771	1549	30161.5	49754579	0.0606206	0.243663
bin.5_JZPG3	JZPG3	JZPG				Bacteria	Patescibacteria	Paceibacteria	UBA9983_A	UBA1539	UBA1550		0.802856	40.09	72.34	2.81	15138	17	57997	77	814	29351.5	39508917	0.0742908	1.11556
bin.5_JZPG4	JZPG4	JZPG	7	9	6	Bacteria	Proteobacteria	Gammaproteobacteria	Pseudomonadales	Moraxellaceae	Acinetobacter	Acinetobacter junii	2.44775	38.65	75.82	3.12	23433	34	73013	158	2253	7.3708e+06	37748527	19.5261	30.1952
bin.5_WTG1	WTG1	WTG	1	1	1	Bacteria	Proteobacteria	Gammaproteobacteria	Burkholderiales	Burkholderiaceae	Limnohabitans		1.75688	55.92	74.37	4.08	2522	231	9634	784	2010	368706	39449064	0.934639	2.96276
bin.5_WTG2	WTG2	WTG		1	2	Bacteria	Proteobacteria	Gammaproteobacteria	Burkholderiales	Rhodocyclaceae			3.16552	66.35	83.9	3.07	7973	133	37663	528	3059	650000	38661606	1.68125	1.61342
bin.5_WTG3	WTG3	WTG	1	29	12	Bacteria	Proteobacteria	Gammaproteobacteria	Burkholderiales	Burkholderiaceae	Trinickia		5.72064	63.35	71.19	0	16269	100	67213	525	5214	3.4469e+06	42718380	8.06889	2.41685
bin.6_JZG1	JZG1	JZG			4	Bacteria	Proteobacteria	Gammaproteobacteria	Burkholderiales	Burkholderiaceae	Sphaerotilus		3.35997	68.65	74.97	4.34	7423	144	29908	605	3307	716846	42110147	1.70231	1.45871
bin.6_JZG10	JZG10	JZG	4	18	17	Bacteria	Proteobacteria	Gammaproteobacteria	Pseudomonadales	Moraxellaceae	Acinetobacter		3.28415	50.19	97.18	1.59	63372	17	188223	83	3080	1451492	38592810	3.76104	3.33222
bin.6_JZG11	JZG11	JZG	1	2	19	Bacteria	Proteobacteria	Gammaproteobacteria	Burkholderiales	Burkholderiaceae	Rhodoferax		4.23847	63.75	99.84	0	304571	6	639036	31	4006	1.73131e+06	41446597	4.17721	2.21281
bin.6_JZG12	JZG12	JZG				Bacteria	Omnitrophota	Koll11	GIF10	UBA6249	UBA1562		1.46198	40.1	88.29	1.08	24230	22	60546	88	1396	54333.5	39046983	0.139149	0.627019
bin.6_JZG2	JZG2	JZG		1	8	Bacteria	Proteobacteria	Gammaproteobacteria	Burkholderiales	Rhodocyclaceae	Azonexus		3.84498	59.39	98.78	0.45	220820	7	355828	32	3587	721986	46630630	1.54831	1.03812
bin.6_JZG3	JZG3	JZG	1		6	Bacteria	Proteobacteria	Gammaproteobacteria	Burkholderiales	Burkholderiaceae			4.33747	66.16	93.33	4.09	27067	48	169214	252	4035	2583413	39950375	6.46656	3.37805
bin.6_JZG4	JZG4	JZG				Archaea	Thermoproteota	Nitrososphaeria	Nitrososphaerales	Nitrosopumilaceae	Nitrosotalea		1.60885	36.52	93.2	0.97	37923	14	87399	76	1816	195154	52512358	0.371633	1.39886
bin.6_JZG6	JZG6	JZG				Bacteria	Patescibacteria	Paceibacteria	UBA9983_A	UBA9973	UBA9973		0.625269	41.89	70.47	0.37	9030	23	26699	117	648	16923.5	43950450	0.0385059	0.967397
bin.6_JZG7	JZG7	JZG			2	Bacteria	Patescibacteria	Gracilibacteria	BD1-5	UBA2023	UBA1545		1.30318	39.63	84.27	1.63	193360	2	525198	19	1646	89694	47794780	0.187665	1.04179
bin.6_JZG8	JZG8	JZG		5	23	Bacteria	Proteobacteria	Gammaproteobacteria	Burkholderiales	Burkholderiaceae	LX47W		5.57317	65.73	90.84	2.06	93406	19	354770	95	4864	1058953	39653199	2.67054	0.843165
bin.6_JZG9	JZG9	JZG			7	Bacteria	Proteobacteria	Gammaproteobacteria	Burkholderiales	Rhodocyclaceae	Azonexus		3.62881	59.66	70.69	1.72	30069	35	125671	178	3398	1638234	39780415	4.11819	3.06732
bin.6_JZPG2	JZPG2	JZPG	1	5	10	Bacteria	Proteobacteria	Gammaproteobacteria	Burkholderiales	Burkholderiaceae	Pseudoduganella		6.82986	62.29	97.64	1.73	11364	176	59627	899	6155	216678	49754579	0.435493	0.0908962
bin.6_JZPG3	JZPG3	JZPG		6	17	Bacteria	Proteobacteria	Gammaproteobacteria	Burkholderiales	Burkholderiaceae	LX47W		5.41225	65.79	88.59	4.89	97861	17	319628	88	4732	966560	39508917	2.44644	0.818203
bin.6_JZPG4	JZPG4	JZPG	1	4	2	Bacteria	Proteobacteria	Gammaproteobacteria	Pseudomonadales	UBA3067	UBA3067		2.59702	49.3	91.46	2.33	7791	110	31176	450	2355	70585	37748527	0.186987	0.253999
bin.6_WTG1	WTG1	WTG			3	Bacteria	Proteobacteria	Gammaproteobacteria	Methylococcales	Methylomonadaceae	Methylomonas		2.19131	45.14	94.44	0.84	49540	14	126888	85	2114	175692	39449064	0.445363	0.89998
bin.6_WTG2	WTG2	WTG			2	Bacteria	Bacteroidota	Bacteroidia	Chitinophagales	Chitinophagaceae	Sediminibacterium		2.4741	34.28	96.1	2.3	12005	55	108157	341	2264	74492	38661606	0.192677	0.296273
bin.6_WTG3	WTG3	WTG				Archaea	Micrarchaeota	Micrarchaeia	Micrarchaeales	Micrarchaeaceae	CAIOIN01		0.87148	55.89	84.81	1.87	91250	4	142144	26	985	69526.5	42718380	0.162755	2.0857
bin.7_JZG1	JZG1	JZG		3	10	Bacteria	Proteobacteria	Gammaproteobacteria	Burkholderiales	Rhodocyclaceae			2.75208	59.08	78.76	4.94	6406	125	29564	531	2812	373916	42110147	0.887949	1.12955
bin.7_JZG10	JZG10	JZG	4	15	14	Bacteria	Proteobacteria	Gammaproteobacteria	Pseudomonadales	Moraxellaceae	Acinetobacter	Acinetobacter bouvetii	3.40244	44.78	97.4	3.97	69980	16	172367	73	3197	2185255	38592810	5.66234	4.68017
bin.7_JZG11	JZG11	JZG		1	1	Bacteria	Actinobacteriota	Actinomycetia	Actinomycetales	Microbacteriaceae	Rhodoluna		1.38277	53.31	96.49	0.29	426646	2	471227	7	1379	183300	41446597	0.442255	2.19209
bin.7_JZG12	JZG12	JZG	1	1	7	Bacteria	Proteobacteria	Gammaproteobacteria	Burkholderiales	Burkholderiaceae	Ideonella		4.65934	71.12	83.97	4.59	54527	28	198409	173	4301	3.73445e+06	39046983	9.56399	4.24356
bin.7_JZG3	JZG3	JZG		4	21	Bacteria	Proteobacteria	Gammaproteobacteria	Burkholderiales	Burkholderiaceae	Pseudoduganella		5.58931	63.69	96.97	1.67	25914	66	117513	319	5251	735765	39950375	1.8417	0.582776
bin.7_JZG4	JZG4	JZG	5	13	18	Bacteria	Proteobacteria	Gammaproteobacteria	Pseudomonadales	Moraxellaceae	Acinetobacter	Acinetobacter bereziniae	3.7114	38.05	81.8	3.35	19421	65	53682	275	3395	3293230	52512358	6.27134	4.44379
bin.7_JZG6	JZG6	JZG			22	Bacteria	Nitrospirota	Nitrospiria	Nitrospirales	Nitrospiraceae	Nitrospira_F		3.10974	55.87	79.49	1.82	30590	32	88365	172	3265	209636	43950450	0.476981	0.489065
bin.7_JZG7	JZG7	JZG	7	19	26	Bacteria	Proteobacteria	Gammaproteobacteria	Pseudomonadales	Moraxellaceae	Acinetobacter	Acinetobacter tandoii	2.84672	40.12	86.46	2.24	8492	106	43845	394	2692	203684	47794780	0.426165	0.487206
bin.7_JZG8	JZG8	JZG	5	16	4	Bacteria	Proteobacteria	Gammaproteobacteria	Pseudomonadales	Moraxellaceae	Acinetobacter	Acinetobacter sp001696615	2.67613	51.38	84.73	2.66	15483	55	57991	225	2510	923710	39653199	2.32947	3.19678
bin.7_JZG9	JZG9	JZG	1	11	29	Bacteria	Proteobacteria	Gammaproteobacteria	Pseudomonadales	Moraxellaceae	Acinetobacter	Acinetobacter brisouii_A	2.35723	41.81	88.92	1.75	40959	18	114028	88	2257	3451779	39780415	8.67708	15.1806
bin.7_JZPG2	JZPG2	JZPG	3	7	26	Bacteria	Proteobacteria	Gammaproteobacteria	Pseudomonadales	Moraxellaceae	Acinetobacter	Acinetobacter johnsonii	2.43546	41.65	72.03	4.41	4227	181	29241	652	2254	2807011	49754579	5.64171	9.28118
bin.7_JZPG3	JZPG3	JZPG				Bacteria	Patescibacteria	Gracilibacteria	BD1-5	UBA6164	UBA7396		1.64673	30.36	75.78	0.56	42636	15	99560	66	1464	53926	39508917	0.136491	0.489273
bin.7_JZPG4	JZPG4	JZPG	1	2	8	Bacteria	Proteobacteria	Gammaproteobacteria	Burkholderiales	Burkholderiaceae	Acidovorax_C		2.84876	66.77	88.51	1.91	64215	14	180495	79	2566	376207	37748527	0.996614	1.15235
bin.7_WTG1	WTG1	WTG		1	6	Bacteria	Proteobacteria	Alphaproteobacteria	Sphingomonadales	Sphingomonadaceae	Novosphingobium		3.62935	64.08	95.22	1.35	33202	35	100316	187	3362	307457	39449064	0.779377	0.579542
bin.7_WTG2	WTG2	WTG			1	Bacteria	Firmicutes	Bacilli	Lactobacillales	Lactobacillaceae	Acetilactobacillus	Acetilactobacillus jinshanensis	1.11654	39.83	77.89	2.77	3158	103	25079	428	1083	22227.5	38661606	0.0574924	0.426989
bin.7_WTG3	WTG3	WTG		1	15	Bacteria	Proteobacteria	Alphaproteobacteria	Sphingomonadales	Sphingomonadaceae	Novosphingobium		3.74964	65.39	98.11	2.56	75682	14	248995	71	3451	1203702	42718380	2.81776	1.95154
bin.8_JZG1	JZG1	JZG		2	4	Bacteria	Proteobacteria	Gammaproteobacteria	Burkholderiales	Rhodocyclaceae	Azonexus		2.86901	61.29	71.64	1.13	98561	7	324567	36	2727	1.03617e+06	42110147	2.46061	2.89832
bin.8_JZG11	JZG11	JZG		2	11	Bacteria	Proteobacteria	Gammaproteobacteria	Burkholderiales	Chromobacteriaceae	Aquitalea		4.11871	59.38	95.65	1.5	134361	10	333073	55	3779	777302	41446597	1.87543	1.04989
bin.8_JZG12	JZG12	JZG		2	14	Bacteria	Proteobacteria	Gammaproteobacteria	Burkholderiales	Burkholderiaceae	LX47W		4.78249	66.06	77.15	3.16	12902	117	88365	467	4332	1361544	39046983	3.48694	1.46715
bin.8_JZG3	JZG3	JZG		3	9	Bacteria	Proteobacteria	Gammaproteobacteria	Burkholderiales	Burkholderiaceae	Giesbergeria		3.29383	65.62	88.31	2.29	14440	74	59990	305	3125	721313	39950375	1.80552	1.65483
bin.8_JZG4	JZG4	JZG	3	6	9	Bacteria	Proteobacteria	Gammaproteobacteria	Pseudomonadales	Moraxellaceae	Acinetobacter	Acinetobacter junii_A	2.62271	42.13	70.99	3.99	8460	96	59960	403	2400	3926199	52512358	7.47671	10.4969
bin.8_JZG7	JZG7	JZG			2	Bacteria	Planctomycetota	Brocadiae	Brocadiales	Brocadiaceae			1.98718	40.95	89.01	1.75	6494	91	32859	417	1800	94415.5	47794780	0.197544	0.460636
bin.8_JZG9	JZG9	JZG	7	29	48	Bacteria	Proteobacteria	Gammaproteobacteria	Pseudomonadales	Moraxellaceae	Acinetobacter	Acinetobacter bereziniae	5.2098	37.62	71.9	1.72	23479	61	107975	347	4857	1.5598e+06	39780415	3.92102	1.41448
bin.8_JZPG3	JZPG3	JZPG		2	4	Bacteria	Proteobacteria	Gammaproteobacteria	Burkholderiales	Rhodocyclaceae			3.06915	59.85	98.58	2.37	118094	9	333107	32	2782	539403	39508917	1.36527	1.42149
bin.8_JZPG4	JZPG4	JZPG			4	Bacteria	Proteobacteria	Gammaproteobacteria	Burkholderiales	Burkholderiaceae	Ideonella		4.47147	71.25	92.85	2.39	30628	50	81055	244	4119	495301	37748527	1.31211	0.615474
bin.8_WTG1	WTG1	WTG	2	8	18	Bacteria	Proteobacteria	Gammaproteobacteria	Pseudomonadales	Moraxellaceae	Acinetobacter	Acinetobacter brisouii	2.3852	42.19	90.18	4.64	66825	13	167044	55	2275	1422123	39449064	3.60496	6.14169
bin.8_WTG2	WTG2	WTG		1	7	Bacteria	Proteobacteria	Gammaproteobacteria	Burkholderiales	Rhodocyclaceae			2.84577	54.82	89.1	0.21	174687	5	542503	35	2527	650698	38661606	1.68306	1.98766
bin.8_WTG3	WTG3	WTG	1	11	23	Bacteria	Proteobacteria	Gammaproteobacteria	Burkholderiales	Burkholderiaceae	Ralstonia		2.78472	64.08	76.18	3.78	37223	23	134871	96	2664	1141592	42718380	2.67237	3.38205
bin.9_JZG1	JZG1	JZG			6	Bacteria	Proteobacteria	Gammaproteobacteria	Burkholderiales	Chromobacteriaceae	Vogesella		3.02397	64.02	87.18	0.51	10641	84	48332	372	2918	580262	42110147	1.37796	1.45869
bin.9_JZG11	JZG11	JZG		1	10	Bacteria	Proteobacteria	Gammaproteobacteria	Burkholderiales	Chromobacteriaceae	Vogesella		3.40859	64.12	87.5	4.01	61950	18	214172	71	3162	1.24571e+06	41446597	3.00557	2.44728
bin.9_JZG12	JZG12	JZG		2	12	Bacteria	Proteobacteria	Gammaproteobacteria	Burkholderiales	Chromobacteriaceae	Vogesella		3.58135	63.65	91.48	2.14	39639	28	137199	160	3380	1771870	39046983	4.53779	3.42757
bin.9_JZG3	JZG3	JZG	1	2	12	Bacteria	Proteobacteria	Gammaproteobacteria	Burkholderiales	Rhodocyclaceae	Azonexus		3.55608	59.72	84.75	1.03	77258	17	155951	64	3355	585378	39950375	1.46526	1.15291
bin.9_JZG7	JZG7	JZG	8	17	45	Bacteria	Proteobacteria	Gammaproteobacteria	Pseudomonadales	Moraxellaceae	Acinetobacter	Acinetobacter sp002165255	2.83127	38.77	92.09	2.81	9306	91	37566	396	2689	112213	47794780	0.234781	0.273197
bin.9_JZG9	JZG9	JZG		3	12	Bacteria	Proteobacteria	Gammaproteobacteria	Burkholderiales	Burkholderiaceae	Malikia	Malikia granosa	3.33822	67.32	91.33	0.03	69824	15	161238	68	3082	654688	39780415	1.64575	1.46057
bin.9_JZPG3	JZPG3	JZPG		2	14	Bacteria	Proteobacteria	Gammaproteobacteria	Burkholderiales	Burkholderiaceae	Hydrogenophaga		4.39881	67.13	95.4	2.83	106256	14	321273	62	4206	472833	39508917	1.19678	0.6076
bin.9_JZPG4	JZPG4	JZPG	1	1	2	Bacteria	Proteobacteria	Gammaproteobacteria	Burkholderiales	Rhodocyclaceae	Zoogloea		4.14068	66.64	78.93	2.9	5000	259	21677	986	4063	929119	37748527	2.46134	1.34556
bin.9_WTG1	WTG1	WTG			1	Bacteria	Verrucomicrobiota	Verrucomicrobiae	Pedosphaerales	SXTU01	SXTU01		5.17791	65.92	92.9	2.59	10103	152	47425	713	4540	190989	39449064	0.484141	0.174549
bin.9_WTG2	WTG2	WTG		2	18	Bacteria	Proteobacteria	Gammaproteobacteria	Burkholderiales	Burkholderiaceae	Noviherbaspirillum		6.03797	62.34	97.38	2.83	76092	28	216453	119	5573	1701795	38661606	4.40177	1.15521
bin.9_WTG3	WTG3	WTG		25	12	Bacteria	Proteobacteria	Gammaproteobacteria	Burkholderiales	Burkholderiaceae	Trinickia		3.83507	64.68	79.05	3.77	23418	55	54990	225	3450	5341638	42718380	12.5043	8.27773

## Sheet: Table S4
Table S4. Primers and PCR processes of target genes.
Genes	Primer sets	Sequences	PCR condition	Product size (bp)
pmrC	F	ATGTTTAATCTCATTATAGCCATTTG	95°C, 3 min; 35 cycles of 95°C, 35 s, 56°C, 35 s; 72°C, 45 s; and final extension at 72°C, 90 s	1602
	R	TTAGTTTACATGGGCACAAGAGTG
pmrA	F	ATGACAAAAATCTTGATGATTGAA	95°C, 3 min; 35 cycles of 95°C, 35 s, 56°C, 35 s; 72°C, 45 s; and final extension at 72°C, 90 s	675
	R	TTATGATTGCCCCAAACGGTA
pmrB	F	GACTGATTTGGGGCACCTC	95°C, 3 min; 35 cycles of 95°C, 35 s, 56°C, 35 s; 72°C, 45 s; and final extension at 72°C, 90 s	1304
	R	TGTTTCATGTAAATGTAAAACTTTAGG
lpxA	F	TGAAGCATTAGCTCAAGTTT	95°C, 3 min; 35 cycles of 95°C, 35 s, 56°C, 35 s; 72°C, 45 s; and final extension at 72°C, 90 s	1179
	R	GTCAGCAAATCAATACAAGA
lpxC	F	TGAAGATGACGTTCCTGCAA	95°C, 3 min; 35 cycles of 95°C, 35 s, 55°C, 35 s; 72°C, 45 s; and final extension at 72°C, 90 s	1164
	R	TGGTGAAAATCAGGCAATGA
lpxD	F	CAAAGTATGAATACAACTTTTGAG	95°C, 3 min; 35 cycles of 95°C, 35 s, 55°C, 35 s; 72°C, 45 s; and final extension at 72°C, 90 s	1502
	R	GTCAATGGCACATCTGCTAAT
lpsB	F	GCCCGAATTCGCTTCGTATCGCACCAACTC	95°C, 3 min; 35 cycles of 95°C, 35 s, 58°C, 35 s; 72°C, 45 s; and final extension at 72°C, 90 s	1400
	R	CCCGGATATCTCAATTCAATACACTTTGATATAGCTC
Ref: Lean, S. S., Suhaili, Z., Ismail, S., Rahman, N. I. A., Othman, N., Abdullah, F. H., Yeo C. C., Thong, K. L., 2014. Prevalence and genetic characterization of carbapenem-and polymyxin-resistant Acinetobacter baumannii isolated from a tertiary hospital in Terengganu, Malaysia. Int. Sch. Res. Notices 2014, 953417.

## Sheet: Table S5
Table S5. Relative abundance of ARGs (normalized by 16S rRNA gene) in the groundwater.
ARG type	JZG1	JZG2	JZG3	JZG4	JZG5	JZG6	JZG7	JZG8	JZG9	JZG10	JZG11	JZG12	JZG13	JZPG1	JZPG2	JZPG3	JZPG4	JZPG5	WTG1	WTG2	WTG3	Means
multidrug resistance	0.174486	0.819749	0.605296	1.35095	0.392711	0.17294	0.14494	1.14985	0.733924	1.52836	0.412167	0.600173	0.217651	1.61068	2.53397	0.906326	1.91773	1.22895	0.195236	0.122044	0.496577	0.82451
tetracycline resistance	0.0431669	0.0468508	0.0407516	0.0348104	0.018438	0.0102307	0.0288439	0.0313451	0.304072	0.200505	0.0517831	0.146667	0.0743334	0.236981	0.167696	0.326726	0.519412	0.489251	0.0272474	0.0169457	0.000455051	0.13412
aminoglycoside resistance	0.137559	0.00743724	0.0223264	0.145496	0.00032939	0.000412664	0.017306	0.0265504	0.0391309	0.162409	0.633138	0.0528019	0.142859	0.0668852	0.036179	0.0120935	0.123703	0.994748	0.0152852	0.0134366	0.000182354	0.126203
bacitracin resistance	0.0406489	0.0261236	0.0495065	0.0220547	0.0553655	0.0231842	0.027834	0.0275216	0.0405939	0.0508526	0.0876522	0.0345826	0.0387009	0.0268068	0.0206558	0.0263816	0.0300658	0.0313183	0.110564	0.0927876	0.0442397	0.0432115
macrolide-lincosamide-streptogramin resistance	0.00401117	0.00475703	0.0169319	0.0537324	0.00504488	0.00753151	0.00165728	0.120018	0.0306424	0.0594024	0.0295272	0.034645	0.00749456	0.113286	0.0611751	0.0819851	0.0670132	0.0567098	0.00743506	0.00700495	0.00740765	0.0370196
sulfonamide resistance	0.0885732	0.00550466	0.0141417	0.00150868	0.000174411	0.000379261	0.0256003	0.00933482	0.0338522	0.0320307	0.0156744	0.0233884	0.0631385	0.043013	0.0154401	0.0189915	0.0529287	0.283598	0.0171502	0.0270874	0	0.0367386
beta-lactam resistance	0.0055531	0.026624	0.0206115	0.0126412	0.00719922	0.00923731	0.00189276	0.0252943	0.0160391	0.080242	0.0442589	0.0303936	0.00967753	0.114745	0.00443873	0.0132748	0.0450738	0.0308224	0.00647106	0.00575617	0.00840807	0.0246978
chloramphenicol resistance	0.0323474	0.00666237	0.00582387	9.56139e-05	0.000141913	1.63408e-05	0.00978604	0.0104431	0.0230691	0.0292742	0.0238959	0.0167468	0.0098158	0.0256347	0.0164224	0.0136096	0.0502118	0.195685	0.00442973	0.00469206	3.2669e-05	0.0228017
fosmidomycin resistance	0.0149228	0.00150612	0.00341194	0.000426746	0.0423968	0.000229709	0.000115369	0.000862411	0.00517875	0.00278312	0.0059811	0.00197331	0.00491102	0.00364863	0.000160131	0.00111984	0.00328792	0.000652623	0.00532196	0.00474104	0.0766645	0.00858552
rifamycin resistance	0.000144182	0.00025803	0.00101654	0	0	6.32667e-05	0.000150023	0.0035302	0.000188028	0.000419494	8.1976e-05	0.0056165	0.000131976	0.000952361	0.0019891	5.58997e-05	0.00341382	0.0709355	0.00023549	6.72661e-05	0.00266925	0.00437709
quinolone resistance	0.000104552	0.0001806	0.00105469	0.000408063	3.83827e-05	0.000173942	5.725e-05	8.91131e-05	7.5176e-05	0.0157235	0.000111307	0.000433217	6.33679e-05	0.000189451	1.19781e-05	0.00037638	0.0303392	1.24828e-05	0.00179253	0.000492615	0.000177014	0.00247166
trimethoprim resistance	0.00030553	0.000401351	0.00110049	0	0	3.48049e-05	0	0.0034178	0.000150942	0.00480955	0.000333015	0.00449594	0.000439122	0.00219434	0.00509719	0.00027011	0.013376	0.00299953	0.00133401	0.00269849	0	0.00206944
polymyxin resistance	0.000489082	5.57728e-05	8.46106e-05	9.94568e-05	0.000137547	7.20836e-05	0.000269254	0.000119375	0.000641865	0.00418591	0.000963044	0.000211178	0.00116057	2.53522e-05	8.05609e-06	0.000627694	0.00011041	5.00828e-05	0.000337889	0.00109104	0.00020126	0.000521025
fosfomycin resistance	5.63511e-05	0.000170525	0	5.15033e-05	3.29133e-05	0	4.75864e-05	0	0	0.000390832	0	1.56068e-05	7.95263e-05	3.5554e-05	0	3.85186e-05	2.96262e-05	0	3.49666e-05	2.63936e-05	0.00374429	0.00022639
vancomycin resistance	0.000203923	6.55925e-05	4.4025e-05	0.000131624	1.50129e-05	1.11518e-05	0	4.34906e-05	3.91711e-05	8.79798e-05	2.88393e-05	2.48283e-05	5.35778e-05	0	0	7.35597e-05	5.15655e-05	7.39424e-05	5.03307e-05	2.58998e-05	0.000325446	6.42838e-05
kasugamycin resistance	0	7.56653e-06	0.000142189	5.12529e-06	6.65802e-05	3.0024e-05	2.94081e-05	8.22922e-05	3.20144e-05	9.33635e-06	2.78513e-05	8.27749e-05	7.53348e-05	2.49959e-05	6.73207e-06	4.37074e-05	8.94862e-06	7.74823e-06	0.000319406	0.000138371	5.80771e-05	5.70707e-05
unclassified	0.005673	0.00159086	0.00624225	0.00514105	0.0241502	0.00450783	0.0102075	0.0048759	0.0112523	0.00694844	0.00911837	0.00678242	0.0119596	0.00537872	0.00529324	0.00702964	0.00750454	0.00664115	0.00703281	0.0128796	0.00981607	0.00809645
total ARGs	0.548245	0.947945	0.788487	1.62755	0.546242	0.229054	0.268736	1.41338	1.23888	2.17843	1.31474	0.959034	0.582544	2.25048	2.86854	1.40902	2.86426	3.39246	0.400278	0.311915	0.650958	1.27577
ARG subtype	JZG1	JZG2	JZG3	JZG4	JZG5	JZG6	JZG7	JZG8	JZG9	JZG10	JZG11	JZG12	JZG13	JZPG1	JZPG2	JZPG3	JZPG4	JZPG5	WTG1	WTG2	WTG3	Means
multidrug__multidrug_transporter	0.029192	0.0762123	0.0679788	0.168167	0.0445684	0.0292591	0.0349576	0.149356	0.0954557	0.190438	0.0626741	0.0806516	0.0342329	0.203813	0.28371	0.127135	0.241592	0.153644	0.0258945	0.0151524	0.106173	0.105727
tetracycline__tet39	0.00288708	0.0358388	0.0295501	0.0248036	0.0174756	0.00867555	0.00279814	0.0269068	0.286242	0.164601	0.0308428	0.113538	0.0034294	0.210062	0.0106858	0.282412	0.375184	0.288403	0.011705	0.00676433	2.77893e-05	0.0920396
multidrug__mexT	0.00179908	0.168126	0.101332	0.175911	0.00622268	0.00928569	0.00266693	0.157517	0.102475	0.150692	0.0485294	0.0667123	0.00747578	0.183601	0.198205	0.100815	0.146902	0.152969	0.023993	0.00732131	0.00350323	0.0864788
multidrug__adeJ	0.00194211	0.102987	0.0675662	0.161354	0.00670749	0.00932178	0.00323705	0.137389	0.0787637	0.13341	0.0429206	0.064106	0.0069904	0.168956	0.176884	0.0918969	0.142932	0.135088	0.0152163	0.00518057	0.000150067	0.0739523
multidrug__emrB	0.00476374	0.0976165	0.0652385	0.149163	0.00587097	0.0253862	0.00160956	0.135146	0.0642584	0.102796	0.0335821	0.0578978	0.00592084	0.110964	0.173191	0.0658028	0.130738	0.0969003	0.0148451	0.00611956	0.00569424	0.0644526
multidrug__mdfA	0.00150985	0.0812175	0.0541894	0.128547	0.00259875	0.00489721	0.00116164	0.0851856	0.0510761	0.0880674	0.0240226	0.046009	0.00490944	0.0857647	0.138593	0.0555645	0.112443	0.0803173	0.0131704	0.00374006	0.000145819	0.0506253
aminoglycoside__aph(3'')-I	0.0388107	0.00223217	0.00763775	5.65704e-05	0.000106484	0.000120876	0.000523181	0.00959803	0.00848077	0.0665468	0.34438	0.0177778	0.0641084	0.0245464	0.00804508	0.00273679	0.0436365	0.339438	0.00360878	0.00277758	0	0.0469128
multidrug__oprM	0.00184811	0.00525943	0.0115401	0.100019	0.010181	0.00985161	0.00106675	0.0845011	0.0530154	0.0956859	0.0304069	0.0457553	0.00927291	0.103962	0.110368	0.058713	0.102225	0.101435	0.00380689	0.00325896	0.00425054	0.0450677
multidrug__major_facilitator_superfamily_transporter	0.000994807	0.0631528	0.0416313	0.100692	0.00118713	0.00543383	0.00114415	0.0843662	0.0568235	0.0659327	0.019714	0.0420231	0.00404112	0.0808077	0.105018	0.0565865	0.0954506	0.0968937	0.0111513	0.00309887	5.75873e-05	0.044581
multidrug__mdtK	0.000801373	0.0583918	0.0386453	0.116483	0.00200567	0.0042612	0.000944019	0.0721694	0.0430952	0.0885796	0.0222012	0.0423255	0.0046605	0.0676685	0.135352	0.037667	0.115223	0.0645098	0.00875928	0.00297613	0.000197378	0.0441389
multidrug__adeK	0.000982665	0.0277519	0.0224052	0.100937	0.00447669	0.00475994	0.00101283	0.0813	0.0486542	0.0895938	0.0230757	0.0388818	0.00378208	0.0911923	0.145497	0.0456706	0.101969	0.0830698	0.00655038	0.00220612	4.04988e-05	0.0439909
bacitracin__bacA	0.0406489	0.0261236	0.0495065	0.0220547	0.0553655	0.0231842	0.027834	0.0275082	0.0405939	0.0508395	0.0876409	0.0345826	0.0387009	0.0268068	0.0206558	0.026369	0.0300658	0.0313183	0.110413	0.0927731	0.0442397	0.0432012
aminoglycoside__aph(6)-I	0.0320617	0.00207184	0.00669903	7.57991e-05	2.94277e-05	9.07713e-05	0.000668293	0.0109146	0.00698902	0.054673	0.266775	0.016404	0.052168	0.0204717	0.00621856	0.00253883	0.0347252	0.289143	0.00281318	0.00298014	3.34027e-05	0.0385021
multidrug__multidrug_ABC_transporter	0.022185	0.0146001	0.0185942	0.00375626	0.100679	0.00416143	0.0073057	0.00455743	0.00993905	0.0502161	0.00860083	0.00734401	0.008746	0.0690077	0.188971	0.0779354	0.108595	0.000866513	0.00977192	0.00840828	0.0179237	0.0353412
multidrug__adeB	0.0013756	0.0448394	0.0162282	0.00555507	0.00739046	0.0036087	0.00192836	0.00407687	0.00472117	0.102661	0.00702853	0.00517151	0.00474875	0.102923	0.201431	0.000748699	0.11717	0.0526293	0.0041646	0.00438415	0.00106327	0.0330404
multidrug__mexB	0.00576411	0.00438754	0.00897127	0.0655989	0.0180998	0.00326118	0.00231727	0.0237713	0.0269908	0.0703532	0.0157711	0.0316845	0.00727615	0.0560025	0.117524	0.0344989	0.0860995	0.047598	0.00427207	0.00307433	0.00187389	0.0302471
multidrug__mexE	0.00296549	0.0117373	0.0094954	0.00201806	0.00435839	0.00208265	0.00100872	0.00338125	0.000935274	0.0478948	0.00343756	0.00354525	0.00383208	0.0532646	0.173788	0.0641836	0.0894906	5.82278e-05	0.00398461	0.00284585	0.093462	0.0275128
macrolide-lincosamide-streptogramin__macA	0.000805224	0.00336103	0.00974567	0.0372842	0.00193203	0.00563165	0.0012232	0.101308	0.0204588	0.0426592	0.0207984	0.0252124	0.00430471	0.0929544	0.0424878	0.0675504	0.0506922	0.0373627	0.00352978	0.00305918	0.000209927	0.0272653
multidrug__adeC	0.000552919	0.0143854	0.011966	0.0391765	0.0018861	0.00355748	0.000436188	0.0348083	0.0200763	0.0572662	0.0115474	0.0159766	0.00242473	0.069371	0.125374	0.021056	0.0765295	0.0401287	0.00291764	0.00137016	0	0.0262289
multidrug__adeA	0.000948453	0.00314709	0.00519885	0.0037076	0.00815487	0.00380649	2.64106e-05	0.002898	0.00308143	0.0724839	0.00255753	0.00318988	0.00354553	0.100167	0.185361	8.95416e-05	0.105543	0.00653428	0.00301168	0.00109823	0	0.0245024
sulfonamide__sul1	0.0883422	0.00275009	0.00793249	7.31453e-05	0.00010319	0.000205135	0.023775	0.00444033	0.0276815	0.0100439	0.0148006	0.0176987	0.0302679	0.0185127	0.00825662	0.0182749	0.0229728	0.153802	0.0144163	0.0256317	0	0.0233325
multidrug__mdtB	0.0214175	0.0223676	0.0220066	0.00522399	0.0844496	0.0199291	0.0105032	0.00983772	0.0203463	0.00894052	0.00779808	0.00953898	0.0217379	0.0085745	0.00019691	0.00554071	0.00894658	0.00246673	0.00764213	0.0117695	0.0374764	0.01651
tetracycline__tetA	0.0263407	0.0025361	0.00512448	0.000300489	0.000701185	9.33009e-05	0.00437784	0.000773998	0.00359616	0.00771504	0.00792211	0.0136522	0.0474123	0.00826584	0.0851438	0.0275787	0.0563741	0.0341286	0.00616013	0.00295491	4.96667e-05	0.0162477
chloramphenicol__floR	0.026012	0.00466632	0.00418936	9.56139e-05	0.000141913	0	0.000446989	0.00787398	0.00910967	0.00653609	0.00967523	0.00894779	0.00406071	0.0187701	0.00536319	0.00483624	0.0378786	0.152153	0.00328244	0.00357855	3.2669e-05	0.01465
sulfonamide__sul2	0.000202774	0.00272865	0.00620923	0.00143554	7.12216e-05	0.000174126	0.00168601	0.00489449	0.00605943	0.0219868	0.000873788	0.00533764	0.0328417	0.0244888	0.00709386	0.000716573	0.029946	0.129169	0.00267799	0.00127446	0	0.0133271
aminoglycoside__aadA	0.0420572	0.00153801	0.00557253	0.000121789	1.79875e-05	0.00014834	0.0155317	0.000921591	0.0222063	0.00137859	0.0174922	0.0101	0.0254604	0.0125941	0.00765443	0.00527171	0.0130394	0.0372541	0.00633634	0.00503051	7.39772e-05	0.0109429
multidrug__TolC	0.000150598	0.00165466	0.00313331	0.0025857	1.01995e-05	0.00149658	0.000161121	0.0663994	0.0185842	0.016237	0.00355043	0.00441819	0.00349516	0.00808674	0.000616367	0.0110377	0.0308474	0.0431065	0.00256594	0.00101898	5.49612e-05	0.0104386
aminoglycoside__aph(3')-I	0.0244986	0.000216148	0.000283798	1.10638e-05	0	0	0.000315339	0.000832642	0.000584442	0.0341275	0.00363795	0.00201135	5.82983e-05	0.00173352	0.00340749	0.000903512	0.0163088	0.123017	0.000233644	0.000219934	0	0.0101143
multidrug__qacEdelta1	0.021361	0.00101367	0.004111	4.25845e-05	0	8.9093e-05	0.013116	0.0030146	0.0109889	0.000480723	0.00825371	0.0118475	0.0159808	0.00850256	0.00624963	0.00855259	0.0101618	0.063694	0.00445342	0.010557	0	0.00964146
macrolide-lincosamide-streptogramin__macB	0.00270845	0.00134647	0.00696539	0.0164098	0.00301799	0.00182197	0.000421494	0.01871	0.00996652	0.0166601	0.00864748	0.00913549	0.00262616	0.0203041	0.0185891	0.0142142	0.0162535	0.0153186	0.00298823	0.00369802	0.00710015	0.00937634
multidrug__acrB	0.0136728	0.0014054	0.00373117	0.00041904	0.0283071	0.00478749	0.0216474	0.0025798	0.00510915	0.00502948	0.00869896	0.00514611	0.0164686	0.010408	0.000141516	0.00372493	0.00613319	0.001176	0.0058224	0.00367582	0.0349072	0.00871389
multidrug__abeS	6.30719e-05	0.00229244	0.00336383	0.00260173	0	0.000595942	0.000227629	0.00139977	0.000301094	0.0198334	0.00175168	0.000832859	0.00202699	0.00973666	0.0622925	0.0129714	0.045546	0.000144468	0.00175996	0.000695824	0	0.00802082
aminoglycoside__aac(3)-II	0	0.000304242	0.000421014	0.145204	0.000100402	0	0.000102154	0.000206583	0.000168513	0.00521225	1.7449e-05	0.000638029	4.37333e-05	0.00036344	0.00213215	0	0.0117226	0.00025631	5.69124e-05	3.71938e-05	0	0.00795178
unclassified__transcriptional_regulatory_protein_CpxR_cpxR	0.00550414	0.00153014	0.00606861	0.00510766	0.0240685	0.00448982	0.010169	0.00475808	0.0110264	0.00526466	0.00760688	0.00569516	0.011406	0.00534335	0.0052885	0.00586183	0.00738857	0.00664115	0.00659136	0.0125669	0.00927389	0.00769765
tetracycline__tetY	0	0.000433451	0.00105971	1.86494e-05	0	1.72945e-05	0	0.00064258	0.000796242	0.00700006	9.08443e-05	0.00606797	0.000185397	0.0023874	0.00143456	0.000160897	0.0148289	0.115211	6.21293e-05	0.00020725	0	0.00717165
fosmidomycin__rosA	0.0103072	0.00101658	0.00141471	0.000210225	0.0358443	0.000206172	4.20692e-05	0.000731976	0.00100103	0.00199864	0.00227751	0.000673932	0.000696573	0.00354195	0.000124711	0.000695289	0.00208554	0.000237451	0.000485795	0.00254446	0.0745349	0.00669862
multidrug__mdtC	0.00912554	0.00971853	0.00990446	0.00211291	0.0265484	0.00958395	0.00790799	0.00174847	0.00824283	0.00201183	0.00398359	0.0035007	0.0117504	0.00217494	4.88046e-05	0.00227106	0.00442595	0.00101919	0.00297013	0.0053188	0.0149886	0.00663605
tetracycline__tetR	7.05865e-05	0.00226154	0.00218585	0.00960492	4.47795e-05	0.00125389	2.94557e-05	0.00232225	0.00102251	0.0183838	0.00174135	0.00421394	0.00401722	0.011975	0.0203807	0.000494208	0.0464924	9.98876e-05	0.00325268	0.00104489	0	0.00623294
aminoglycoside__aac(6')-I	0.000103659	0.000698785	0.00137508	2.67918e-05	0	0	8.36503e-05	0.00386294	0.000530513	0.000306748	0.000764769	0.00568026	0.000546886	0.00557929	0.00792082	0.000235844	0.00404955	0.0723792	0.00129109	0.00189232	0	0.00511087
tetracycline__tetC	0.00237742	0.000550894	0.00123148	0	0	0	0.0214425	0.000232753	0.00718743	0.000714605	0.0103837	0.00584125	0.0117684	0.00108981	0.00487005	0.00941382	0.0156491	0.00274963	0.00244273	0.00265894	0	0.00479069
multidrug__mexF	0.00509543	0.000969742	0.00246096	0.0145764	0.00234924	0.000369694	0.0121617	0.000865092	0.00254285	0.0147499	0.0046338	0.00315142	0.00902136	0.00341402	9.64423e-05	0.00668088	0.00147491	0.000184416	0.00215843	0.00249049	0.00929013	0.00470178
chloramphenicol__chloramphenicol_exporter	0.00391728	0.0016389	0.00121662	0	0	0	5.2855e-05	0.00235154	0.0102771	0.0164914	0.000624565	0.00383912	0.000346231	0.00540707	0.00214396	0.000356394	0.0106429	0.0359148	0.000161086	0.000125139	0	0.00454795
rifamycin__ADP-ribosylating_transferase_arr	7.30751e-05	0.000248051	0.00101654	0	0	4.92195e-05	0.000150023	0.0035302	0.000169564	0.000356221	8.1976e-05	0.0056075	0.000131976	0.000952361	0.0019891	5.58997e-05	0.00341382	0.0709355	0.000213344	6.72661e-05	0.00266925	0.00436718
aminoglycoside__aac(3)-IV	0	0	0	0	3.51245e-05	0	0	2.23576e-05	0	0	0	2.28652e-05	0	0.000640124	0.000293947	8.01762e-05	7.19156e-05	0.0794096	0	0.000135445	2.545e-05	0.00384462
tetracycline__tetracycline_resistance_protein	0.00173907	0.000560948	0.000449103	4.42641e-05	0.000119393	1.70542e-05	2.69316e-05	5.58146e-05	9.28541e-05	0.00133409	0.000447123	0.00195435	0.00469864	0.00100796	0.0438593	0.00336943	0.00666319	0.001518	0.000407658	0.000280579	0	0.00326885
beta-lactam__OXA-211	0	2.51297e-05	0.000421084	0.000420564	0.000120677	0.00251531	0.000130496	0.0067416	0.00190506	0.00535555	0.00347508	0.00597958	0.000853231	0.033139	0.00109237	0.00038025	2.18585e-05	0.000188924	2.07917e-05	0	0	0.00298984
multidrug__ceoB	0.00324485	0.000985229	0.00153735	0.000175488	0.00850029	0.000158417	0.00478222	0.000160284	0.00174781	0.000249664	0.00124369	0.000614487	0.00282805	0.000301205	0.000337549	0.000346223	0.000634269	0.000142737	0.000707528	0.000998928	0.0307901	0.0028803
tetracycline__tetG	0.00962683	0.000138192	0.000485563	2.30988e-05	2.27489e-05	0	2.14298e-05	0.00011778	0.00483963	0.000507554	0.000250397	0.000436982	0.00252998	0.00171769	2.3502e-05	0.00268175	0.000514555	0.0283925	0.00306901	0.00277192	0	0.00277005
multidrug__bpeF	0.00154214	0.000682324	0.000970659	0.000132865	0.0028408	0.000157918	0.000762506	9.7885e-05	0.000964957	0.000217034	0.00057157	0.000190573	0.000458569	0.000842191	0.000960179	0.00107385	0.000778474	8.59486e-05	0.000513052	0.000677447	0.0403104	0.00261102
aminoglycoside__aph(4)-I	0	6.05766e-05	3.59223e-05	0	0	0	0	9.41172e-06	5.23067e-05	0	0	3.56275e-05	0	0.000548251	0.000238683	4.35678e-05	0	0.0526678	0	0.000103255	0	0.00256169
quinolone__abaQ	1.58406e-05	0.000151196	0.000977756	0.000408063	0	0.000155653	5.87456e-06	6.86249e-05	4.68518e-05	0.0157235	0.000111307	0.000415535	1.91486e-05	0.000168995	1.19781e-05	0.000243164	0.0303318	0	0.00170378	0.000457851	0.000133687	0.00243574
multidrug__mdtL	3.44621e-05	0.00113768	0.00138931	0.00070913	0.000423713	4.02997e-05	1.30587e-05	3.53033e-05	0.000153527	0.0137701	0.000624222	5.11473e-05	0.00179994	0.00182071	0	5.3436e-05	0.0265065	0	0.00177134	0.000653196	0	0.00242796
multidrug__oprC	0.0012824	0.000616509	0.000517818	0.00011418	0.00241628	0.000130498	0.00193209	9.83183e-05	0.000304557	0.00100221	0.000441285	0.000271123	0.00116952	0.000473345	0.00346837	0.000387311	0.00194044	1.84922e-05	0.000297152	0.000440819	0.0317175	0.00233525
multidrug__mexI	0.00615448	0.000178797	0.000368309	0.000778274	0.00217616	1.59311e-05	6.88319e-05	5.3334e-05	0.000730017	0.0233087	0.00238541	0.000440404	0.000306246	0.00566366	5.052e-06	0.00151405	0.000675783	0	6.55327e-05	9.16948e-05	0.00016217	0.00214966
beta-lactam__OXA-257	2.49088e-05	0.00775147	0.00385376	0.00250111	0.00286546	0	2.208e-05	0	0.00200209	0.0129568	0.00568654	0.000331573	9.1244e-05	0.00471006	0	9.28075e-05	0.00130029	0.000204799	0	0.000115624	0	0.00211956
beta-lactam__OXA-212	0	3.66894e-05	0.000210844	0.000772371	7.05715e-05	0.00222663	5.67376e-05	0.00397614	0.00195486	0.00100689	0.00345067	0.0102404	0.000656544	0.0170972	0.000805284	9.90941e-05	7.19029e-05	0.000182277	0.000104807	0	0	0.00204857
chloramphenicol__catB	0	0.000138039	9.34084e-05	0	0	0	0.00922786	4.58485e-05	0.000329127	0.000204659	0.0121923	0.00306995	0.00531808	4.34089e-05	0	0.00810833	0.00016249	0.000659202	0.000344363	0.000130182	0	0.00190796
fosmidomycin__rosB	0.00461555	0.00048954	0.00199723	0.000216521	0.0065525	2.35366e-05	7.33001e-05	0.000130435	0.00417773	0.000784484	0.00370359	0.00129938	0.00421445	0.000106679	3.542e-05	0.000424549	0.00120238	0.000415172	0.00483616	0.00219658	0.00212961	0.00188689
multidrug__opcM	0.00021819	1.30519e-05	3.0125e-05	1.81879e-05	0.0020117	1.32117e-05	0	3.10386e-05	4.86768e-06	0.000368459	3.86106e-05	1.18086e-05	1.62368e-05	0.000136826	4.06268e-06	0.000294334	0.000199241	5.68253e-06	1.12441e-05	0	0.0296927	0.00157712
multidrug__amrB	0.00310462	0.000244291	0.000987866	5.59434e-05	3.45055e-05	0.00339874	0.00160744	0.000322235	0.000197065	0.000278097	0.00212796	0.000939515	0.00137475	6.19009e-05	5.7731e-05	0.000536988	0.000752363	0.00233767	0.00231465	0.00174176	0.0080004	0.00145126
multidrug__emrA	0.00267668	0.000891949	0.00179998	0	3.63141e-05	0.00784033	0.00380097	0.0011891	0.000607958	0.000156596	0.0015884	0.0019423	0.002135	8.2555e-05	0	0.00180746	0.000367479	9.17519e-05	0.000568389	0.000862824	0.00152094	0.001427
beta-lactam__OXA-334	0	6.83528e-05	0.000171273	7.55045e-05	8.75086e-05	0.0013459	1.11206e-05	0.00301824	0.000667895	0.000475699	0.00330387	0.00299904	0.000313107	0.0158303	0.000339975	8.27342e-05	0	3.83853e-05	0	0	0	0.0013728
beta-lactam__OXA-228	2.44106e-05	0.000124988	0.000268992	0.000658683	0.000717415	0	1.08147e-05	7.39556e-05	0.000245899	0.0125314	0.00525621	0.000442835	0.000135954	0.00540554	0	0.000277031	0.000195586	0	6.19232e-05	1.88853e-05	0	0.00125955
tetracycline__tetM	0	0.00450651	0.000266759	3.91014e-06	0	3.75882e-05	1.93875e-05	0	9.92206e-05	1.88337e-05	2.3273e-05	2.7106e-05	6.97567e-05	0.000129093	1.92794e-05	0.000382849	0.00170163	0.0186854	0	7.92852e-06	1.0225e-05	0.00123851
beta-lactam__OXA-333	0	1.1811e-05	8.69959e-05	0.000225419	5.434e-05	0.00121428	8.94184e-05	0.00264693	0.00079581	0.000395828	0.00145961	0.00367282	0.000334246	0.0113685	0.000644879	3.97311e-05	2.04204e-05	0.000143248	2.12161e-05	0	0	0.00110598
chloramphenicol__cmlA	0	8.45396e-05	0.000153681	0	0	0	0	2.19822e-05	0.00285605	0.00594965	0.000220484	0.000278741	3.93965e-05	0.000400913	0.0087343	0.000128769	0.000348828	0.00046255	0.00049383	0.000777414	0	0.000997673
beta-lactam__OXA-355	7.47264e-05	7.30965e-05	0.000235406	0.000343283	0.00156444	0	0	1.16282e-05	0.000479196	0.0121085	0.00183018	0.000147759	2.98064e-05	0.00319037	0	8.30628e-05	0.000533365	0	0	0	0	0.000985944
beta-lactam__OXA-309	0	2.46271e-05	0.000154357	0.00012274	3.49329e-05	0.000586074	5.19716e-05	0.00270714	0.000623954	0.000748673	0.00182861	0.00212072	0.00023774	0.0103126	0.000132809	1.91644e-05	2.87612e-05	0.00013467	0	0	0	0.00094617
multidrug__mexW	0.00043353	0.000119773	0.000300658	2.36552e-06	9.51607e-06	5.25736e-05	0.000672397	0.000245848	0.000307552	0.00335447	0.00210112	0.00200523	0.00225912	0.000168644	5.25622e-06	0.00499581	0.000491718	2.09281e-05	0.00121492	0.000412274	0.000208457	0.000922959
multidrug__mexC	0.000547714	0.000186585	0.00295909	4.49095e-05	0	1.11194e-05	0.00144068	0.000127875	3.57192e-05	0.000686693	0.000545812	0.000665693	0.00283796	6.61959e-05	0	0.000730451	0.00107593	0.000812807	0.00107519	0.00267943	0.0013669	0.000852226
beta-lactam__OXA-21	0.000237494	2.50383e-05	4.51456e-05	1.70812e-05	0	0.000104071	0	0.000113904	2.85385e-05	0	0.00255691	6.66002e-05	0.00033822	0.000175404	0	0.000153689	2.86566e-05	0.0127798	0.000786367	1.58594e-05	0	0.000832039
multidrug__mexD	0.000568485	0.000549526	0.00169108	2.57376e-05	0.000526913	5.92881e-05	0.00131769	0.000157239	0.00104244	0.000981856	0.00144182	0.000409791	0.00248606	9.62991e-05	0.000110494	0.00091666	0.000587923	0.000332947	0.00231981	0.000866366	0.00019789	0.000794586
beta-lactam__OXA-58	0	0.000141536	0.000316058	0.000424917	0	0	7.42017e-05	0.00324449	3.46822e-05	0.0036077	5.95681e-05	0.000206238	8.72756e-05	0.000831695	0.000534333	3.81174e-05	0.00622192	0	0	0	0	0.000753463
beta-lactam__OXA-225	2.46789e-05	0.00712767	0.00374877	0.00198092	0	0	2.23226e-05	9.87506e-06	0.00110156	0.000265603	0	1.11814e-05	3.07489e-05	2.80489e-05	0	0	2.80005e-05	0.000160776	0.000147779	3.89649e-05	0	0.000701281
trimethoprim__dfrA20	0	0	0	0	0	0	0	1.89905e-05	0	0.00461191	0	0	0	0.000170451	0	0	0.00863178	0	0	0	0	0.000639673
chloramphenicol__chloramphenicol_and_florfenicol_exporter	0.00232127	0.000134581	0.000131011	0	0	0	0	0.000135069	0.000497182	9.23555e-05	0.000928698	0.000177927	1.12225e-05	0.000999891	0.000180978	0	0.00114142	0.00649521	4.66299e-05	4.20946e-05	0	0.000635025
beta-lactam__OXA-356	4.98176e-05	5.56332e-05	8.57657e-05	0.00020224	0.00046625	0	4.50611e-05	0	0.000481781	0.00812414	0.00104835	5.48567e-05	3.04147e-05	0.0018596	0	1.46172e-05	0.000700113	0	0	1.88853e-05	0	0.000630358
beta-lactam__metallo-beta-lactamase	0.000363847	0.000110575	0.00062104	0	0	0	5.70341e-05	0.000208315	0.00192976	9.99611e-05	6.30691e-05	0.000835227	0.00125342	0.00024815	0.000486444	0.000117074	0.000319574	0.00531917	0.000288508	0.000588974	0	0.000614769
trimethoprim__dfrA19	0	6.52123e-05	0.000899488	0	0	0	0	0.00317	0	0.000197637	0.000102449	0.00401252	0.000105708	0.00116639	0	0	0.00291289	0	0	0	0	0.000601538
beta-lactam__OXA-229	2.49088e-05	8.3824e-05	0.000305878	0.000600564	0.000591307	0	1.03641e-05	6.72112e-05	4.81458e-05	0.00373121	0.000756157	5.52991e-05	3.04147e-05	0.00259265	0	0.0034485	9.79359e-05	0	4.21246e-05	3.8156e-05	0	0.000596411
multidrug__oprN	0.00113288	1.42963e-05	0.000163133	1.03755e-05	0	0	2.38461e-05	0.000134631	2.62636e-05	0.0043139	0.000679839	0.000582305	0.000815791	5.24218e-05	0	0.00202735	8.93241e-05	0	0.000427447	0.000226721	0	0.000510501
multidrug__mexA	0.000235349	5.62326e-05	0.000178169	1.47238e-05	4.08585e-05	6.13083e-05	0.000738069	9.02349e-05	2.52154e-05	0.00495434	0.00048943	0.000319137	0.00151071	2.72726e-05	0	0.00117414	4.96857e-05	0	0.000333846	0.000129182	0.00021057	0.000506594
multidrug__mdtF	0.000804048	4.54104e-05	0.000557844	4.81886e-06	0.00269353	1.91016e-06	4.71774e-05	3.7626e-05	0.000313362	0.000182304	0.000680378	0.000156464	0.000511318	0.00121276	1.72627e-05	7.47678e-05	0.000662583	1.47885e-05	0.000260377	0.000206601	0.00156737	0.0004787
beta-lactam__OXA-117	0	0.0044551	0.00269403	0.000903493	0	0	0	2.37642e-05	0.00102594	0	0	0	0	0.000118099	0	0	0	0.000107423	0.000110051	0.000322371	0	0.000464775
beta-lactam__OXA-3	0.00175096	3.73071e-05	0.000149582	0	0	0	6.3315e-06	0.000138412	4.21592e-05	0	0.000761084	5.48342e-05	0.00110288	0.000894634	0	0.000108048	0.00156379	0.0027257	0.000224072	0.000128036	0	0.000461325
beta-lactam__class_A_beta-lactamase	4.59871e-05	0.000179769	0.000840282	0	0	6.9234e-05	0	0.000109906	0.000558799	0.000132347	9.70995e-05	0.00160574	7.63061e-05	3.28837e-05	9.54731e-06	0.000381381	3.5815e-05	0.00341835	0.00108846	0.000109009	0.000192254	0.00042777
beta-lactam__OXA-325	0	6.70899e-05	0.00014704	0	0	1.22598e-05	0	0	0	0.00233312	0	0	0.000121458	1.889e-05	0	0	0.00593784	0	4.0884e-05	1.90928e-05	0	0.000414175
beta-lactam__OXA-358	0	7.81875e-06	0.000106718	1.79385e-05	0	0	0	0	1.63339e-05	0.00340648	0.000391556	2.19155e-05	0.000175269	5.09459e-05	1.90422e-05	0	0.00409183	0	0	4.90958e-05	0	0.000397854
multidrug__mdtN	1.44311e-05	4.35616e-05	9.45908e-05	0	0	1.35414e-05	5.83772e-05	1.85265e-05	0	0	0	3.2038e-05	0.000202152	9.71955e-06	0	3.39789e-05	2.59622e-05	0	0	5.89245e-05	0.00754187	0.000387985
multidrug__mexY	0.00145212	0.000160908	0.000727709	4.7774e-06	1.22009e-05	1.30011e-05	1.43977e-05	0.000112649	0.000216104	8.59941e-05	0.000789553	0.000541026	0.000207783	1.48e-05	0	6.60861e-05	0.00030222	0.000310776	0.00193818	0.000963105	8.96005e-05	0.000382047
beta-lactam__OXA-84	0	5.75471e-05	0.000280018	5.65372e-06	0	0	1.11206e-05	1.10103e-05	0	0	0.000194517	5.34746e-05	0	0.00174504	0	0.00491614	0	0	2.12161e-05	0.000139374	0	0.000354053
beta-lactam__OXA-2	0.000691375	0	1.91301e-05	0	0	1.61096e-05	0	0.000132615	6.26804e-05	0	0.00239116	2.01581e-05	0.000192439	0.000420657	0	6.06585e-05	0.000785826	0.000603312	0.000142588	0.00110037	0	0.000316147
polymyxin__arnA	7.97897e-05	5.19545e-05	4.38915e-05	5.41359e-05	0	3.38418e-05	3.41072e-05	9.59901e-05	8.83721e-05	0.00365625	0.000365208	0.000199893	0.00091156	7.73468e-06	0	0.000215883	8.90742e-05	1.95858e-05	6.90537e-05	0.000237569	9.10772e-05	0.000302141
macrolide-lincosamide-streptogramin__ereA	0.000497494	0	0.000131593	1.02159e-05	0	0	0	0	0.000187352	0	0	0.00013428	4.09384e-05	0	0	0.000123351	0	0.00393197	0.000825661	0.000236591	0	0.000291402
multidrug__emrE	0.00028315	0.000162219	0	0	0	4.97813e-05	0	0	0	3.64969e-05	0.000102346	1.55212e-05	0	0	0	4.82992e-05	8.94911e-05	0.000111042	0.000776407	0.00417384	0.000208196	0.000288418
beta-lactam__OXA-324	0	0	0.000194639	0.000486353	0	0	0	0	0	0.00107271	0.000261768	0	0	0.000416344	0	0	0.00287539	0	2.12938e-05	1.94825e-05	0	0.000254666
beta-lactam__OXA-239	0	0.0025986	0.00132912	0.000529369	1.73533e-05	0	0	0	0.000450814	1.60972e-05	0.000181337	2.23627e-05	6.11903e-05	0	0	0	0	9.68529e-05	2.12938e-05	0	0	0.000253542
trimethoprim__dfrA15	0	0	1.79691e-05	0	0	0	0	0	0	0	0	3.88855e-05	0	1.65894e-05	0.00488232	0	0	0.000111527	6.83874e-05	0	0	0.000244556
multidrug__smeB	8.48049e-05	0.000110996	0.000120245	2.36281e-05	0	4.16079e-05	0.000206293	0.000242494	0.00039992	0.00036103	0.000171263	0.00015894	0.000468216	0.00103407	0	3.71159e-05	0.000668908	2.95187e-05	0.000741252	5.37449e-05	0.000111367	0.00024121
beta-lactam__OXA-353	0	5.04435e-05	0.000149466	0	0	0	0	0	0	0	0	0	0	1.90809e-05	0	8.2099e-06	0.00453089	0	0	0	0	0.000226576
unclassified__cAMP-regulatory_protein	0	2.0956e-05	6.65182e-05	0	0	0	3.37315e-05	5.93132e-05	2.76965e-05	0.00136875	0.000824407	0.000342448	0.000377416	0	0	0.000740821	6.34517e-05	0	0.000344233	0.000209115	0.000222871	0.000223892
beta-lactam__OXA-357	0	0	1.51588e-05	0	0	1.251e-05	0	0	0	0.0031251	0	0	0.000304721	1.90809e-05	0	0	0.000916512	0	2.12938e-05	5.76681e-05	0	0.000212955
multidrug__smeD	0.000297219	0	0.000204679	0.000108311	0.00238005	0	0.000103616	6.69645e-06	2.26928e-05	0	2.2095e-05	0.000128255	0.000447357	2.06772e-05	0	6.64607e-05	0.000277574	0	0.000110695	0.000100656	0	0.000204621
fosfomycin__fosX	5.63511e-05	0.000170525	0	0	0	0	4.75864e-05	0	0	0	0	1.56068e-05	7.95263e-05	3.5554e-05	0	3.85186e-05	2.96262e-05	0	3.49666e-05	2.63936e-05	0.00374429	0.000203759
multidrug__acrA	0.000121276	2.42425e-05	0.000133599	0	0.00133242	0	0	0	9.35068e-05	2.83506e-05	0.00015087	0.000178594	0.000972648	2.17131e-05	0	6.43887e-05	0.000455369	0	1.51369e-05	0.000109008	0.000531564	0.000201557
trimethoprim__dfrA1	0.00030553	2.14899e-05	2.58317e-05	0	0	3.48049e-05	0	0.000228805	0	0	0	5.48285e-05	0	0.000576947	1.00338e-05	0.000240346	2.50973e-05	0.00178526	0.000728111	0	0	0.000192242
beta-lactam__OXA-60	0	0	0	0	3.53196e-05	0	0	0	0	0	0	0	0	0	0	0	0	0	0	1.88412e-05	0.0039738	0.000191808
beta-lactam__AER-1	0	0	2.69537e-05	0	1.59018e-05	0	0	0	0.000338836	0	0	0	0	0	0	0.000360841	0	0.00171788	0.000971798	3.49915e-05	0	0.000165105
beta-lactam__OXA-359	0	3.73282e-05	0.00014704	4.3931e-05	0	0	1.13891e-05	0	8.82028e-06	0.00122725	0.000219359	1.11814e-05	0.000192795	9.34962e-06	0	0	0.0013039	0	2.12938e-05	3.85753e-05	0	0.00015582
trimethoprim__dfrA5	0	0	2.66814e-05	0	0	0	0	0	2.8163e-05	0	5.91221e-05	0	0	0.000124119	0	2.97638e-05	0	0.000169191	0.00015593	0.0025857	0	0.000151365
multidrug__acrF	0.000166695	5.90854e-05	7.5417e-05	2.41175e-06	0.00096487	0.000433827	0.000191235	9.10774e-05	6.11195e-06	3.81764e-05	6.24284e-05	0.000218095	7.63279e-05	3.22802e-05	0	0.000171899	3.9631e-05	1.80923e-05	5.56631e-05	0.000127218	0.000298814	0.000149017
beta-lactam__OXA-330	0	0.000199252	0.000104292	0.000102323	0	0	0	0	0	0.000124592	0.0018949	8.878e-05	0	1.90809e-05	0	0	0.000505164	0	2.12938e-05	0	0	0.000145699
multidrug__bpeE	0	0	1.99782e-05	0	2.38135e-05	3.31429e-05	0	0	0	0	0	0	0	0	0	0	0	0	0	0	0.00288968	0.000141267
beta-lactam__OXA-164	0	0	4.16791e-05	7.83483e-05	0	0	1.11043e-05	0.000566229	0	0.000667654	0	2.13676e-05	0	0.000117948	8.17659e-05	2.28704e-05	0.00122233	0	0	0	0	0.000134824
multidrug__smeE	8.50099e-05	0.000114671	0.000132984	6.91914e-06	2.97486e-06	0.000483058	0.000192353	0.00012171	0.000381771	0	0.000155663	0.000214498	0.000372504	4.45776e-06	2.52453e-06	0.000155783	0.000122224	1.47458e-05	7.23296e-05	5.04255e-05	0.000128791	0.000134067
multidrug__mdtD	0	0	0	0	0	0	0	0	0	6.15793e-06	5.70031e-05	2.74791e-05	8.3588e-05	0	0	0	2.19183e-05	0	3.90015e-05	1.44543e-05	0.00253334	0.000132521
beta-lactam__OXA-350	0	1.26109e-05	0.000135216	5.41816e-05	0	5.004e-05	0	0	0	0.000398888	0	0	6.08828e-05	0	0	0	0.00201892	0	2.12938e-05	0	0	0.000131049
beta-lactam__OXA-34	0.00039858	0	4.76634e-05	0	0	1.32888e-05	0	7.39285e-05	1.70037e-05	0	0.000308746	1.18775e-05	0.000272411	0.000391795	0	3.71266e-05	0.000438797	0.00011157	0	0.000553395	0	0.000127437
tetracycline__tetX3	0	9.10786e-06	0.000249396	0	0	0	0	4.21127e-05	0	0	0	0.00029233	3.26451e-05	0	0.000720556	8.84323e-05	0.000869363	3.85498e-05	4.33683e-05	0.000112284	0	0.000118959
polymyxin__mcr-5	0.000320993	0	2.54202e-05	0	8.90826e-05	9.73997e-06	0	0	6.1303e-05	0.000503723	0.000198704	0	0	1.76175e-05	0	0.000405413	6.9153e-06	2.52431e-05	0.000252933	0.000565126	0	0.000118201
beta-lactam__OXA-348	0	0	6.03319e-05	2.72739e-05	0	0	0	0	0	0.000425931	9.87115e-06	0	6.08828e-05	0	0	0	0.00189249	0	0	0	0	0.000117942
unclassified__rpsD_(ramA_or_sud2)	0	0	2.56759e-05	0	0	0	0	2.3192e-05	0.000130194	0.000270408	0.000574809	0.000684921	9.37482e-05	9.31549e-06	0	0.000426993	2.87612e-05	0	3.86132e-05	1.94114e-05	0.000144984	0.000117668
multidrug__oprJ	0.000223798	0	4.31008e-05	2.07282e-05	0	4.46718e-06	0	5.41071e-05	0	0	0.000170893	9.46592e-05	0.00116911	0	5.44711e-06	0.000311583	0.000251932	0	3.13905e-05	0	8.1843e-06	0.000113781
beta-lactam__OXA-118	0.000741758	0	1.52465e-05	9.39315e-06	0	3.85177e-05	0	4.12637e-05	0	0	0	0	0.000235423	0.000222854	0	0	0.000697992	0	2.098e-05	0.000293929	0	0.00011035
beta-lactam__OXA-22	0	0	0	0	0	0	0	0	0	0	0	0	0	0	0	0	0	0	4.11591e-05	0	0.00210274	0.00010209
beta-lactam__OXA-173	0	9.77546e-05	0.000103006	1.33136e-05	0	0	2.2695e-05	0	0	0	0	0	0	0.000538588	0	0.00117955	1.23673e-05	0	4.24321e-05	5.82341e-05	0	9.84732e-05
multidrug__ceoA	0	0	0	0	0	0	0.000176112	0	0	0	7.63965e-06	1.40189e-05	8.33226e-05	0	0	0	0	0	0	7.87958e-06	0.00176074	9.76053e-05
beta-lactam__OXA-354	0	0	3.03176e-05	3.60601e-05	0	1.22598e-05	0	0	0	0.000112036	0	0	0.000168504	1.90809e-05	0	0	0.00159978	0	6.26037e-05	0	0	9.71735e-05
aminoglycoside__aac(6')-II	0	0.000291887	4.4982e-05	0	0	0	0	0.000138044	0.000108591	2.38833e-05	0	2.588e-05	0.000136866	2.83102e-05	0	6.89096e-05	6.38154e-05	0.000443606	0.000459821	0.000158819	0	9.49244e-05
multidrug__cmeB	0.000124276	1.86042e-05	8.29261e-05	0	0.000157946	9.72028e-06	5.97926e-06	9.19615e-06	0.000238564	2.5184e-05	9.08832e-05	2.04283e-05	0.000226085	5.74e-05	2.52453e-06	4.5996e-05	0.000131393	8.22604e-05	0.000226268	0.000374969	1.88475e-05	9.2831e-05
beta-lactam__class_C_beta-lactamase	0	8.29796e-06	4.18079e-05	0.000685668	0	0	1.64945e-05	0	4.139e-05	0.000401141	5.2006e-05	0.000233282	7.40735e-05	0.000169228	3.59421e-05	3.30304e-05	6.4661e-05	4.5198e-06	1.34151e-05	2.8216e-05	2.94192e-05	9.20282e-05
beta-lactam__OXA-207	0	0.000681293	0.000280204	0.000183895	0	9.73652e-05	0	3.38445e-05	9.4696e-05	0.000142542	1.74211e-05	0.000120546	0	4.69764e-05	0	0	0	9.82851e-06	2.11389e-05	0	0	8.23691e-05
beta-lactam__OXA-96	0	1.22956e-05	5.88236e-05	3.55155e-05	0	0	0	0.000547431	0	0.000264927	0	1.09018e-05	0	7.40432e-05	2.81305e-05	2.26417e-05	0.000669848	0	0	0	0	8.21218e-05
beta-lactam__OXA-230	0	6.16206e-05	1.4994e-05	6.26455e-05	8.75751e-05	0	0	0	1.61563e-05	0.000334048	0.00065237	5.50779e-05	2.98064e-05	0.000260454	0	0	9.70793e-05	0	0	0	0	7.96108e-05
beta-lactam__CARB-6	0	7.07681e-05	0.000599198	0	0	0	1.07959e-05	6.64166e-05	0	0	0	0	0	0.000578062	4.50348e-05	2.22351e-05	0	0.000171988	0	0	0	7.44999e-05
sulfonamide__sul4	2.82659e-05	0	0	0	0	0	0.000139319	0	0.000111245	0	0	0.000352049	2.89564e-05	1.14345e-05	0	0	9.88502e-06	0.000626882	5.59039e-05	0.000181244	0	7.35803e-05
multidrug__oprA	3.42488e-05	6.67204e-06	5.61403e-06	0	0	4.10357e-06	4.57947e-06	0	1.20984e-05	0.00015483	0	5.67909e-06	7.80879e-06	0	0	0	0	0	1.08153e-05	0	0.00127891	7.26363e-05
beta-lactam__OXA-97	0	0	0	2.6592e-05	0	0	1.06602e-05	0.000231993	0	0.000476492	1.78229e-05	5.66895e-06	0	7.2927e-05	0.000114585	1.14352e-05	0.000494224	0	0	0	0	6.96381e-05
trimethoprim__dfrA12	0	0	0	0	0	0	0	0	0	0	0	0	0	0	2.80054e-05	0	0.00133954	0	0	8.83229e-05	0	6.93271e-05
polymyxin__icr-Mo	1.63089e-05	0	0	4.53209e-05	0	3.36537e-06	0.000153305	0	0.00042492	1.66799e-05	0.000309442	0	0.000219358	0	0	0	0	5.25385e-06	0	0.000235654	0	6.80766e-05
multidrug__mdtH	7.72806e-05	7.79808e-06	0.000163775	0	0	0	1.48343e-05	0	0.0003616	4.32894e-05	0.000186685	2.6167e-05	8.80945e-05	2.49784e-05	1.24e-05	8.89766e-05	4.55736e-05	1.41584e-05	9.6019e-05	4.30362e-05	0	6.16508e-05
trimethoprim__dfrA16	0	0.000234548	0	0	0	0	0	0	2.93365e-05	0	0	3.95251e-05	0.000333414	7.71123e-05	0.000176828	0	0.000176005	0.000222086	0	0	0	6.1374e-05
beta-lactam__OXA-360	0	0	0	6.51803e-06	1.7515e-05	0	0	3.4187e-05	0	1.59222e-05	0.00107511	8.71514e-05	0	6.60571e-06	0	0	0	0	0	0	0	5.91909e-05
multidrug__mexG	0.000795467	0	0	1.04738e-05	0	0	0	0	4.48166e-05	0	0	0	7.35574e-05	0	0	0	0	0	0	0	0.00031745	5.91317e-05
chloramphenicol__cat_chloramphenicol_acetyltransferase	0	0	3.97918e-05	0	0	1.63408e-05	5.83348e-05	1.46289e-05	0	0	0.000254597	0.000433274	4.01648e-05	0	0	0.000179914	3.76162e-05	0	0.000101377	3.86816e-05	0	5.78438e-05
kasugamycin__kasugamycin_resistance_protein_ksgA	0	7.56653e-06	0.000142189	5.12529e-06	6.65802e-05	3.0024e-05	2.94081e-05	8.22922e-05	3.20144e-05	9.33635e-06	2.78513e-05	8.27749e-05	7.53348e-05	2.49959e-05	6.73207e-06	4.37074e-05	8.94862e-06	7.74823e-06	0.000319406	0.000138371	5.80771e-05	5.70707e-05
beta-lactam__ampC	0	4.0286e-05	0	0	0	0	2.98909e-05	3.14655e-05	2.31128e-05	0	0.000161447	8.00141e-05	8.46037e-05	0	0	6.30418e-06	0	0.000229954	0	3.13088e-05	0.000479635	5.70486e-05
beta-lactam__PSE-1	0	4.63189e-05	0.00040054	0	0	0	9.45051e-06	3.26335e-05	0	0	0	0	0	0.000522555	1.4551e-05	1.96806e-05	1.1737e-05	0.000115806	0	0	0	5.58701e-05
tetracycline__tetX5	0	0	1.07211e-05	0	0	0	0	5.67049e-05	2.21802e-05	0	0	0.000120677	0	0.000166124	0.0003103	0	0.00046773	0	0	0	0	5.49731e-05
beta-lactam__OXA-36	2.79465e-05	0	0	0	0	0	0	0	1.77641e-05	0	0.000623599	0	0	9.33821e-05	0	0	3.20348e-05	1.19426e-05	0	0.000337284	0	5.4474e-05
aminoglycoside__ant(2'')-I	0	8.01931e-06	8.11568e-05	0	0	0	0	0	0	0	0	3.47229e-05	1.6008e-05	0.000195224	3.89848e-05	5.36245e-05	0	0.00055348	9.87444e-05	5.30928e-05	0	5.39551e-05
beta-lactam__MOX-2	3.20346e-05	0	0	0	0	0	0.000225622	5.04093e-06	0	0	0.000319543	2.41324e-05	0.000513336	0	0	0	0	0	0	0	0	5.33195e-05
tetracycline__tetX2	0	0	1.04525e-05	0	0	0	1.95548e-05	0.000134508	0	2.26497e-05	0	0.000252008	6.15651e-05	9.16119e-05	0.000129231	0	0.000321339	0	0	0	0	4.96629e-05
beta-lactam__OXA-317	0	0.000507872	0.000173992	0.000196421	0	0	0	0	0	0	0	0	0	0	0	0	0	1.05077e-05	4.15835e-05	9.58921e-05	0	4.88699e-05
beta-lactam__OXA-352	0	0	6.03319e-05	1.83046e-05	0	0	0	0	0	0.000494505	0	0	8.1792e-05	1.889e-05	0	0	0.000314934	0	0	0	0	4.70837e-05
vancomycin__vanR	0.000203923	5.5813e-05	4.4025e-05	8.50464e-05	0	0	0	0	1.93036e-05	3.80478e-05	1.95277e-05	1.61069e-05	4.67252e-05	0	0	4.94709e-05	5.15655e-05	5.04017e-05	5.03307e-05	0	0.00023282	4.58623e-05
beta-lactam__OXA-72	0	3.3301e-05	9.63106e-06	5.2879e-05	0	0.000111026	0	8.05266e-05	1.58908e-05	0.000292116	5.4078e-05	0.000153625	4.54826e-05	0.000112705	0	0	0	0	0	0	0	4.57743e-05
multidrug__mepA	0.000108719	5.06886e-05	3.60587e-05	0	2.00587e-05	3.50234e-05	0.000101861	1.88847e-05	4.72357e-05	8.23033e-05	5.60999e-05	0	0	2.33997e-05	3.04572e-05	4.67669e-05	4.91577e-05	6.85071e-05	8.2391e-05	7.45614e-05	2.16761e-05	4.54215e-05
beta-lactam__OXA-351	0	0	3.00144e-05	0	0	0	0	0	0	0.000367015	4.56998e-05	0	3.07489e-05	0	0	0	0.000427802	0	0	1.90928e-05	0	4.38273e-05
beta-lactam__TEM-1	4.56586e-05	0	0.000113296	0	0.000105348	0.000137229	8.7097e-05	0	4.29531e-05	4.14087e-05	0.000145142	0	0.000146029	0	0	0	0	0	0	0	4.93462e-05	4.35004e-05
beta-lactam__OXA-327	0	0	0	0	0	0	0	0	0	0.000426575	0	0	9.04017e-05	0	0	0	0.000354192	0	0	1.48067e-05	0	4.21893e-05
multidrug__mdtG	0	0	0.000157238	0	8.70382e-06	0	8.07928e-05	2.21338e-05	0.000121828	5.22797e-05	9.96861e-05	3.38332e-05	5.72208e-05	5.02022e-05	3.79316e-05	0	0	0	1.43182e-05	5.11415e-05	9.83012e-05	4.21719e-05
beta-lactam__OXA-1	0	0	0	0	0	0	0	0	0.000380976	0	0	0	0	0	0	3.11951e-05	0	0.000427619	2.06411e-05	0	0	4.09729e-05
multidrug__mdtP	1.40878e-05	0	0	0	0	0	1.27427e-05	0	0	0	0	0	0	0	0	1.86338e-05	0	0	0	1.0899e-05	0.000802075	4.0878e-05
beta-lactam__OXA-119	0.000215549	0	2.76927e-05	0	0	0	0	1.15828e-05	0	0	0.000365464	2.29512e-05	6.31161e-05	7.63736e-06	0	0	7.37691e-05	3.2913e-05	2.18541e-05	0	0	4.01204e-05
beta-lactam__OXA-332	0	0	0	0	0	1.251e-05	0	0	0	0.000309709	0	0	1.47595e-05	0	0	0	0.000468792	0	0	0	0	3.83701e-05
beta-lactam__TEM-117	0.000106641	0	8.14635e-05	0	7.49864e-05	8.01369e-05	4.94537e-05	0	1.75557e-05	1.73013e-05	8.7627e-05	0	0.000137484	0	0	0	0	0	0	0	0.000135306	3.75217e-05
trimethoprim__dfrA17	0	0	0	0	0	0	0	0	4.65648e-05	0	0	0	0	0	0	0	0.000243392	0.000468961	0	0	0	3.61389e-05
beta-lactam__OXA-130	0	0	0	7.22217e-05	0	0	4.539e-05	0	0	0.000361506	0.00012385	0	0	0	0	0	0	0	7.80751e-05	7.60926e-05	0	3.6054e-05
beta-lactam__LRA-1	0	2.33408e-05	0	0	0	0	0.000111721	0	0	0	0	7.98827e-05	0	0	0	1.08538e-05	0	0	1.41881e-05	0.000125125	0.000366779	3.48519e-05
beta-lactam__OXA-349	0	0	0	0	0	0	0	0	0	0.000333533	0	0	3.07489e-05	0	0	0	0.000348708	0	0	0	0	3.39519e-05
multidrug__EmrB-QacA_family_major_facilitator_transporter	0	1.17656e-05	9.55003e-06	8.02285e-06	0	3.94065e-06	0	1.31533e-05	8.48536e-06	5.91571e-06	1.43241e-05	7.55605e-06	2.09798e-05	0	0	0	0	4.21416e-06	7.59745e-06	0	0.000592565	3.37176e-05
macrolide-lincosamide-streptogramin__ermF	0	1.29427e-05	0	0	5.27031e-05	0	0	0	0	0	4.84033e-05	3.37383e-05	0.000413726	0	0	8.42595e-05	2.93299e-05	0	0	0	2.40719e-05	3.3294e-05
beta-lactam__OXA-15	0	0	0	1.32652e-05	0	1.39093e-05	0	2.10069e-05	0	0	0	0	0	0	0	8.84878e-06	0	0.00060018	3.46678e-05	0	0	3.29466e-05
beta-lactam__OXA-25	0	0.000295953	0.000210679	8.17716e-05	0	0	0	0	4.86452e-05	0	0	0	0	0	0	0	0	0	2.11389e-05	1.93408e-05	0	3.22633e-05
beta-lactam__OXA-20	0.000128709	0	1.55577e-05	0	0	7.54946e-05	0	1.20654e-05	0	0	3.18936e-05	0	3.15581e-05	0.000116715	0	4.81483e-05	0.000206198	1.08237e-05	0	0	0	3.22459e-05
beta-lactam__OXA-322	0	0	0	0	0	0	0	0	0	0.00048871	0	0	0.000134065	0	0	0	7.50529e-06	0	0	0	0	3.00133e-05
beta-lactam__OXA-242	0	3.76946e-05	1.44993e-05	0	0	0	0	0	0	0	0	0	0	0.000114067	0	0.000420682	0	0	2.07917e-05	0	0	2.89398e-05
beta-lactam__OXA-216	0	0.00041464	0.000166138	1.82378e-05	0	0	0	0	0	0	0	0	0	0	0	0	0	0	0	0	0	2.85246e-05
beta-lactam__OXA-10	5.54422e-05	0	0	0	0	0	0	0	0	5.33748e-05	0	2.44207e-05	0	0	0	3.79631e-05	0	1.18462e-05	0.00039286	0	0	2.74242e-05
multidrug__smeF	8.58616e-05	2.1425e-05	8.25024e-05	0	0	2.79961e-05	0	5.95047e-05	5.45633e-06	6.54464e-05	2.93775e-05	5.03693e-05	1.80138e-05	0	0	6.59611e-05	0	0	1.99595e-05	2.1914e-05	1.70926e-05	2.71848e-05
beta-lactam__OXA-24	0	0.000299709	7.52426e-05	0.000109029	0	3.70087e-05	0	1.16705e-05	1.36207e-05	0	0	1.0878e-05	0	0	0	0	0	0	0	0	0	2.65313e-05
unclassified__truncated_putative_response_regulator_ArlR	6.02308e-05	1.6049e-05	1.83113e-05	3.33881e-05	2.09622e-05	0	0	1.05086e-05	5.12999e-05	0	0	0	1.85718e-05	2.60454e-05	0	0	1.32505e-05	0	5.8609e-05	4.61269e-05	0.00017432	2.60797e-05
beta-lactam__OXA-315	0	0	9.03186e-05	0	0	0	0	0	0	0	0	1.11406e-05	0	0.000131938	0	0.000267601	0	0	0	0	0	2.3857e-05
aminoglycoside__aadB	0	1.55605e-05	2.29129e-05	0	0	0	0	0	0	0	0	0	0	0.000177167	9.07803e-05	0	2.22615e-05	0	0.000163558	0	0	2.344e-05
trimethoprim__dfrB6	0	0	0.000130517	0	0	0	0	0	4.68782e-05	0	0	0	0	0	0	0	0	0	0.000308547	0	0	2.31401e-05
beta-lactam__OXA-331	0	0	0	0	0	0	0	0	0	1.19119e-05	0	0	0	0	0	0	0.000430977	0	4.25875e-05	0	0	2.31179e-05
beta-lactam__OXA-237	0	0	0	0	0	0	0	0	0	0	0.000459986	2.21196e-05	0	0	0	0	0	0	0	0	0	2.29574e-05
tetracycline__tet41	0	0	0	0	0	0	0	0	0	6.7092e-06	0	0	0	0	0	0	0	0	2.8992e-05	0.000117472	0.000319874	2.2526e-05
trimethoprim__dfrA14	0	3.59627e-05	0	0	0	0	0	0	0	0	0.000116421	0	0	6.27349e-05	0	0	4.72834e-05	0.000205825	0	0	0	2.22965e-05
beta-lactam__LCR-1	0	0	0	0	0	0	0	1.23438e-05	0	0	0	0	0	0	0	1.23148e-05	2.57634e-05	5.55935e-05	4.47169e-05	0.000306031	0	2.17506e-05
beta-lactam__OXA-213	0	0	0	0	0	0	2.27782e-05	0	0	3.21943e-05	0.00037876	1.09577e-05	0	0	0	0	7.21663e-06	0	0	0	0	2.15194e-05
beta-lactam__CARB-12	0	2.343e-05	8.62155e-05	0	0	0	0	4.45749e-05	0	0	0	0	0	0.000171284	3.64654e-05	1.02282e-05	2.73631e-05	5.03926e-05	0	0	0	2.14264e-05
tetracycline__tetX6	0	0	1.07211e-05	0	0	0	0	4.9887e-05	0	0	0	5.48819e-05	0	2.68551e-05	5.33264e-05	0	0.000240296	0	0	0	0	2.07603e-05
fosfomycin__fosA	0	0	0	0	3.29133e-05	0	0	0	0	0.000390832	0	0	0	0	0	0	0	0	0	0	0	2.01784e-05
beta-lactam__OXA-379	0	0	0	0	0	0	0	0	0	0	0.000394134	2.18355e-05	0	0	0	0	0	0	0	0	0	1.98081e-05
beta-lactam__OXA-92	0	0	1.51035e-05	0	0	0	0	0	0	0	0.000124943	0	0	2.92773e-05	0	1.12182e-05	0.000120797	0	4.24321e-05	5.82341e-05	0	1.91431e-05
quinolone__qepA	6.2156e-05	0	7.6936e-05	0	0	0	0	0	0	0	0	1.76819e-05	1.37991e-05	0	0	0.000106144	7.40248e-06	0	5.23302e-05	3.47642e-05	7.41606e-06	1.803e-05
beta-lactam__OXA-250	0	0	3.02069e-05	9.48365e-06	0	0	0	0	0	1.12269e-05	0.000101265	0	0	1.63496e-05	0	3.4122e-05	6.9602e-05	0	0.00010608	0	0	1.8016e-05
beta-lactam__OXA-205	0.000143183	0	0	0	0	2.54217e-05	0	0	0	0	0	0	2.58776e-05	3.85785e-05	0	8.18521e-06	9.00635e-05	1.10446e-05	2.18541e-05	0	0	1.73432e-05
aminoglycoside__aac(3)-IIIa	0	0	9.03661e-05	0	0	0	0	0	0	0	4.07381e-05	0	0.000121602	0	0	7.21624e-05	0	0	3.79212e-05	0	0	1.72757e-05
macrolide-lincosamide-streptogramin__msrA	0	2.61993e-05	0	2.82822e-05	3.22276e-05	1.03175e-05	0	0	8.52608e-06	3.00678e-05	0	4.81863e-05	3.17801e-05	0	1.00402e-05	0	1.5068e-05	3.32547e-05	6.12189e-05	0	2.04884e-05	1.6936e-05
tetracycline__tetQ	7.29311e-06	0	4.25105e-05	0	2.9501e-05	1.57476e-05	9.58302e-06	9.91358e-06	0	5.39437e-05	0	9.21822e-05	5.07884e-05	0	0	3.25056e-05	0	0	0	8.29753e-06	0	1.67746e-05
beta-lactam__MOX-3	2.23162e-05	0	0	0	0	0	4.89987e-05	0	2.47471e-05	0	1.56767e-05	0	0.000216454	0	0	0	0	1.96883e-05	0	0	0	1.65657e-05
multidrug__mdtA	0	0	0	0	1.97232e-05	3.14366e-05	0	1.86089e-05	0	7.03124e-06	2.28671e-05	5.35047e-06	1.9823e-05	0	0	0	0	0	1.42423e-05	0	0.00020444	1.63582e-05
beta-lactam__OXA-226	0.000124997	0	0	0	0	0	0	1.16705e-05	0	0	0	0	7.57026e-05	0	0	0	7.16414e-05	4.99972e-05	0	0	0	1.59052e-05
beta-lactam__OXY-2	0	0	0	0	0	0	0	0	0	0	0	0	0	0	0	0	0	0	0	0	0.000331196	1.57712e-05
beta-lactam__GES-15	0	0	1.44193e-05	0	0	0	0	0	0	0	0	0	0	0	0	0.000121158	0	1.02365e-05	0	0.000177908	0	1.54153e-05
beta-lactam__OXA-139	0	2.50383e-05	2.88932e-05	1.50823e-05	0	6.18467e-05	0	6.76891e-05	0	0	1.7784e-05	9.94564e-05	0	0	0	0	0	0	0	0	0	1.50376e-05
quinolone__norB	2.65551e-05	2.94039e-05	0	0	3.83827e-05	0	5.13755e-05	6.06066e-06	2.83242e-05	0	0	0	0	2.04562e-05	0	2.70715e-05	0	1.24828e-05	3.6426e-05	0	3.59107e-05	1.48785e-05
beta-lactam__OXA-335	0	0	0	0	0	0	0	5.87801e-05	0	0.00011107	0.000105292	3.24259e-05	0	0	0	0	0	0	0	0	0	1.46461e-05
multidrug__mexH	0	0	0	0	0	0	0	7.80664e-06	1.23522e-05	6.62742e-05	3.31795e-05	2.12851e-05	0.00015752	5.06829e-06	0	0	0	0	0	0	0	1.44517e-05
beta-lactam__OXA-385	0	0	0	0	0	0	0	0	0	0	0	0	0	6.65392e-06	0	0	0	0	0.00020919	7.72572e-05	0	1.39572e-05
beta-lactam__OXA-391	0	0	0	0	0	0	0	0	0	0	0.000288861	0	0	0	0	0	0	0	0	0	0	1.37553e-05
beta-lactam__OXA-236	0	0	0	0	0	0	0	0	0	0	0.00028713	0	0	0	0	0	0	0	0	0	0	1.36728e-05
beta-lactam__CTX-M-122	0	0	0	0	0	0	0	0	0	0	0	0	0	0	0	0	0	0	0	0	0.000283356	1.34931e-05
beta-lactam__OXA-68	0	0.000153543	5.6789e-05	6.85741e-05	0	0	0	0	0	0	0	0	0	0	0	0	0	0	0	0	0	1.32812e-05
beta-lactam__NPS-1	0	0	0	0	0	0	0	0	0	0	0	0	0	0	0	1.20686e-05	0	0.000120905	5.72376e-05	8.14172e-05	0	1.29347e-05
beta-lactam__VEB-1	0	0	4.07596e-05	0	0	0	0	0	0	0	0	0	0	0	0	0	0	0.000152356	0	7.37671e-05	0	1.27087e-05
beta-lactam__OXA-23	0	0	0	0	0	0	0	0	1.0127e-05	8.96965e-05	0	0	1.14992e-05	0	0	6.14055e-06	0.000140878	0	0	0	0	1.2302e-05
aminoglycoside__aac(6')-30-aac(6')-Ib'	0	0	0	0	0	0	0	2.17221e-05	0	2.626e-05	0	5.50941e-05	0	0	0	0	8.40913e-06	0.000140445	0	0	0	1.19967e-05
beta-lactam__MOX-4	1.25979e-05	0	1.08334e-05	0	0	0	8.62767e-05	5.88109e-06	0	0	8.0735e-05	0	4.72462e-05	0	0	0	0	0	0	0	0	1.15986e-05
beta-lactam__CMY-11	0	0	0	0	0	0	0	0	2.33463e-05	0	0	0	1.62615e-05	0	0	0	0	0.000199652	0	0	0	1.13933e-05
unclassified__cob(I)alamin_adenolsyltransferase	6.87483e-05	0	2.1114e-05	0	0	0	0	0	0	2.2421e-05	2.54613e-05	3.11481e-05	6.38149e-05	0	0	0	0	0	0	0	0	1.10813e-05
multidrug__emrK	0	0	0	0	0	8.64839e-06	4.98118e-06	0	0	0	0	0	0	6.59547e-06	0	7.77713e-06	0	0	0.000171241	0	3.24158e-05	1.10314e-05
aminoglycoside__aac(3)-I	2.69772e-05	0	0	0	0	0	0	0	0	0	3.0623e-05	0	0	0	0	2.54507e-05	0	0	6.53815e-05	4.83519e-05	2.52442e-05	1.05728e-05
beta-lactam__OXA-323	0	0	1.48556e-05	0	0	0	0	0	0	7.66225e-05	0	0	0	5.53345e-06	0	0	0.000122971	0	0	0	0	1.04754e-05
multidrug__bicyclomycin-multidrug_efflux_protein_bcr	0	0	0	0	0	0	0	0	0	5.89617e-05	9.97665e-05	4.16251e-06	0	0	0	0	0	0	2.89199e-05	2.64599e-05	0	1.03938e-05
bacitracin__bcrA	0	0	0	0	0	0	0	1.34249e-05	0	1.3084e-05	1.13052e-05	0	0	0	0	1.25563e-05	0	0	0.000151238	1.44586e-05	0	1.02889e-05
multidrug__sdeY	2.61649e-05	0	3.62253e-06	0	0	0	0	2.38185e-06	2.54566e-06	4.15619e-05	3.18133e-05	8.36463e-06	3.91368e-06	2.47815e-06	0	0	0	0	0	0	9.31269e-05	1.02845e-05
trimethoprim__dfrB1	0	0	0	0	0	0	0	0	0	0	0	0.000211642	0	0	0	0	0	0	0	0	0	1.00782e-05
trimethoprim__dfrB2	0	4.41381e-05	0	0	0	0	0	0	0	0	5.50225e-05	3.83521e-05	0	0	0	0	0	0	7.30376e-05	0	0	1.00262e-05
aminoglycoside__aac(6')-31	0	0	0	0	0	0	0	0	0	0	0	1.62579e-05	0.000193893	0	0	0	0	0	0	0	0	1.00072e-05
rifamycin__rifampin_monooxygenase	7.11067e-05	9.97905e-06	0	0	0	1.40472e-05	0	0	1.84644e-05	6.32735e-05	0	8.99687e-06	0	0	0	0	0	0	2.21455e-05	0	0	9.90539e-06
beta-lactam__TEM-187	2.12276e-05	0	0	0	0	3.49912e-05	0	0	0	1.17187e-05	4.20246e-05	0	1.20762e-05	0	0	0	0	0	0	0	8.34492e-05	9.78512e-06
aminoglycoside__ant(3'')-Ih-aac(6')-IId	0	0	3.34285e-05	0	0	0	0	0	0	0	0	0	4.71394e-06	7.65047e-06	0.000116588	0	4.59557e-06	3.55336e-05	0	0	0	9.64336e-06
tetracycline__tetH	0	0	0	0	0	0	2.31668e-05	0	0.00016335	0	0	0	0	0	0	0	0	1.45425e-05	0	0	0	9.57426e-06
tetracycline__tetV	3.28154e-05	0	9.89166e-06	0	0	0.000100322	0	0	0	0	0	0	1.00172e-05	0	0	0	1.81859e-05	7.16554e-06	0	1.24536e-05	0	9.08814e-06
beta-lactam__TEM-193	0	0	1.44697e-05	0	2.5692e-05	7.64248e-06	4.15287e-05	0	5.92473e-05	0	1.7449e-05	0	0	0	0	0	0	0	0	0	2.23885e-05	8.97228e-06
tetracycline__tetW	2.13023e-05	0	6.47628e-06	0	3.7372e-05	1.04755e-05	9.6342e-06	0	0	4.78653e-05	7.65353e-06	1.77705e-05	6.43705e-06	0	0	1.58339e-05	0	0	0	0	0	8.6105e-06
unclassified__cystathionine_beta-lyase_patB	3.98853e-05	2.37127e-05	4.20234e-05	0	0	0	4.80807e-06	2.48149e-05	1.67792e-05	2.21991e-05	0	0	0	0	4.73674e-06	0	0	0	0	0	0	8.52188e-06
beta-lactam__TEM-118	0	0	0	0	1.85216e-05	2.35533e-05	3.95502e-05	0	0	0	1.91204e-05	0	2.70166e-05	0	0	0	0	0	0	0	4.80647e-05	8.37271e-06
beta-lactam__OXA-106	0	0	0	0	0	0	0	0	0	0	0.000161005	1.06949e-05	0	0	0	0	0	0	0	0	0	8.17617e-06
vancomycin__vanS	0	9.77947e-06	0	1.32357e-05	0	0	0	2.35564e-05	0	4.9932e-05	0	0	0	0	0	0	0	1.70311e-05	0	2.58998e-05	3.18168e-05	8.15483e-06
unclassified__DNA-binding_protein_H-NS	0	0	0	0	6.06915e-05	0	0	0	0	0	5.2454e-05	1.78249e-05	0	0	0	0	0	0	0	3.80463e-05	0	8.04841e-06
beta-lactam__OXA-116	0	2.52295e-05	1.26362e-05	0	0	0	0	1.20046e-05	0	3.3546e-05	0	0	0	1.9882e-05	0	0	0	0	4.08255e-05	2.03004e-05	0	7.82972e-06
beta-lactam__OXA-134	0	0	0	0	0	0	0	0	0	0.00012266	3.50974e-05	0	0	5.34264e-06	0	0	0	0	0	0	0	7.76669e-06
beta-lactam__CMY-1	0	0	8.66669e-06	7.14253e-05	0	0	0	0	3.01167e-05	0	0	0	0	5.45453e-06	0	0	0	4.73751e-05	0	0	0	7.76373e-06
beta-lactam__CMY-9	0	0	0	0	0	0	5.69752e-06	0	3.31517e-05	0	0	0	0	0	0	0	0	0.000122591	0	0	0	7.68762e-06
macrolide-lincosamide-streptogramin__ermB	0	0	0	0	0	0	0	0	1.05563e-05	3.55149e-05	0	0	0	1.74344e-05	3.15485e-05	1.28074e-05	0	0	0	0	5.30145e-05	7.66077e-06
beta-lactam__OXA-53	0	0	0	0	0	4.69439e-05	0	0	0	0	1.8147e-05	0	0	0	0	0	1.43283e-05	4.20917e-05	2.11389e-05	1.81803e-05	0	7.65857e-06
tetracycline__tetB	0	0	0	0	0	0	0	0	0	0	0	4.1705e-05	0	2.78445e-05	6.10705e-05	0	0	0	2.90176e-05	0	0	7.60179e-06
beta-lactam__TEM-205	0	0	1.44697e-05	0	4.90176e-05	1.05084e-05	1.08714e-05	0	2.83764e-05	0	1.98919e-05	0	0	0	0	0	0	0	0	0	2.28455e-05	7.42766e-06
aminoglycoside__aac(2')-I	0	0	0	0	0	4.55364e-05	0	0	0	2.42791e-05	0	0	0	0	0	0	2.02066e-05	0	6.29495e-05	0	0	7.28437e-06
beta-lactam__PSE-4	0	0	2.87385e-05	0	0	0	0	1.11437e-05	0	0	0	0	0	7.21674e-05	9.11635e-06	0	0	3.01948e-05	0	0	0	7.20765e-06
aminoglycoside__bifunctional_aminoglycoside_N-acetyltransferase_and_aminoglycoside_phosphotransferase	0	0	0	0	3.9965e-05	0	1.25382e-05	0	0	6.05509e-05	0	0	0	0	0	1.32056e-05	0	0	0	0	2.42801e-05	7.16856e-06
beta-lactam__penA	8.50495e-06	3.55536e-06	0	0	0	4.10767e-06	0	0	8.74944e-06	0	2.44497e-05	1.97546e-05	0	0	0	5.87467e-05	1.35638e-05	0	0	0	7.1973e-06	7.0776e-06
beta-lactam__RTG-4	0	0	0	0	0	0	9.91194e-05	0	0	0	3.34927e-05	0	0	0	0	0	0	0	0	1.49923e-05	0	7.02878e-06
beta-lactam__OXA-329	0	0	0	0	0	0	0	0	0	3.50918e-05	0	0	0	0	0	0	0.000100455	0	0	0	0	6.45463e-06
polymyxin__mcr-1.5	3.53927e-05	0	0	0	1.79042e-05	6.19801e-06	2.09584e-05	0	6.11068e-06	0	1.51561e-05	0	5.75175e-06	0	0	3.20186e-06	0	0	0	0	2.08114e-05	6.26119e-06
macrolide-lincosamide-streptogramin__mphA	0	0	0	0	0	0	0	0	0	0	3.2888e-05	1.97515e-05	0	0	0	0	0	5.7345e-05	1.82375e-05	0	0	6.10581e-06
beta-lactam__OXA-328	0	2.24474e-05	0	0	0	0	0	0	0	6.31009e-05	0	0	0	0	0	0	3.20418e-05	1.01157e-05	0	0	0	6.08123e-06
tetracycline__tetO	0	0	1.15278e-05	0	0	0	1.92684e-05	0	0	4.80028e-05	0	0	1.95739e-05	0	0	0	0	0	1.81947e-05	0	1.0225e-05	6.03774e-06
multidrug__mdtE	0	0	0	0	2.59393e-05	1.83256e-05	0	0	0	0	5.43813e-05	0	0	0	0	4.65725e-06	0	0	1.27203e-05	1.06374e-05	0	6.03149e-06
beta-lactam__OXA-142	0	0	0	0	0	0	0	0	0	0	0	0	0	0	0	0	0	0	0.000125443	0	0	5.97346e-06
beta-lactam__TEM-157	0	0	2.86501e-05	0	0	1.19414e-05	6.74026e-06	0	2.43226e-05	0	3.90858e-05	0	1.2621e-05	0	0	0	0	0	0	0	0	5.87434e-06
beta-lactam__CARB-3	0	0	5.41797e-05	0	0	0	0	0	0	0	0	9.84033e-06	0	3.37562e-05	8.46381e-06	0	1.27022e-05	0	0	0	0	5.66391e-06
multidrug__mdtM	0	0	0	0	0	0	0	0	0	0	4.68673e-05	4.16449e-05	2.7846e-05	0	0	0	0	0	0	0	0	5.54086e-06
sulfonamide__sul3	0	2.5919e-05	0	0	0	0	0	0	0	0	0	0	0	0	8.96467e-05	0	0	0	0	0	0	5.50313e-06
beta-lactam__CMY-19	1.43976e-05	0	0	0	0	0	5.69752e-06	0	0	0	0	0	7.07595e-05	0	0	0	0	2.30723e-05	0	0	0	5.42509e-06
polymyxin__mcr-3	0	0	0	0	0	0	0	0	6.75877e-06	0	2.19541e-05	1.12847e-05	0	0	2.52359e-06	0	1.4421e-05	0	1.5903e-05	3.89318e-05	0	5.32272e-06
beta-lactam__CfxA2	2.14169e-05	0	0	0	3.01193e-05	7.66033e-06	1.93721e-05	0	0	0	3.0782e-05	0	0	0	0	0	0	0	0	0	0	5.20717e-06
beta-lactam__SMB-1	0	2.09025e-05	7.36034e-05	0	0	0	0	0	0	0	0	0	0	0	0	0	1.40724e-05	0	0	0	0	5.1704e-06
beta-lactam__OXA-384	0	5.20185e-05	2.93007e-05	0	0	0	0	0	0	0	0	0	0	6.08359e-06	0	0	1.12169e-05	9.86438e-06	0	0	0	5.16591e-06
beta-lactam__OXA-26	0	0	4.24369e-05	0	0	0	0	0	0	0	0	3.30781e-05	0	9.28162e-06	0	0	0	0	2.11389e-05	0	0	5.04455e-06
beta-lactam__OXA-37	0	0	0	3.75726e-05	0	3.85177e-05	0	0	0	0	0	0	1.5779e-05	0	0	0	0	0	0	1.27969e-05	0	4.9841e-06
beta-lactam__TEM-178	0	0	1.33589e-05	0	3.15492e-05	2.20492e-05	1.35278e-05	0	0	0	0	0	7.65809e-06	0	0	0	0	0	0	0	1.37554e-05	4.85231e-06
trimethoprim__dfrB3	0	0	0	0	0	0	0	0	0	0	0	0.000100185	0	0	0	0	0	0	0	0	0	4.77071e-06
beta-lactam__CMY-10	0	0	0	0	0	0	0	0	4.62257e-05	0	0	0	0	0	0	0	0	5.35277e-05	0	0	0	4.75016e-06
aminoglycoside__aph(3''')-III	0	0	0	0	0	0	0	0	1.04722e-05	0	0	0	0	0	0	2.37714e-05	2.98506e-05	0	3.47911e-05	0	0	4.70883e-06
tetracycline__tet43	5.7489e-05	0	0	0	0	0	0	0	4.98324e-06	2.47245e-05	0	1.12925e-05	0	0	0	0	0	0	0	0	0	4.68996e-06
macrolide-lincosamide-streptogramin__lsa	0	0	3.79923e-05	0	0	0	0	0	0	0	0	1.20363e-05	4.80405e-05	0	0	0	0	0	0	0	0	4.66996e-06
chloramphenicol__catA	9.68286e-05	0	0	0	0	0	0	0	0	0	0	0	0	0	0	0	0	0	0	0	0	4.61089e-06
multidrug__emrD	0	0	5.24566e-05	0	0	0	1.60738e-05	0	0	0	1.24127e-05	1.51851e-05	0	0	0	0	0	0	0	0	0	4.57753e-06
tetracycline__tetP	6.32653e-06	1.01382e-05	3.42746e-06	4.59861e-06	0	9.42855e-06	0	0	5.60812e-06	0	8.72557e-06	5.61812e-06	1.71396e-05	0	0	2.9465e-06	0	0	1.06991e-05	4.40507e-06	5.81228e-06	4.5178e-06
beta-lactam__OXA-382	0	0	0	0	0	0	0	0	0	0	7.28528e-05	2.13899e-05	0	0	0	0	0	0	0	0	0	4.48775e-06
polymyxin__mcr-1.9	1.19452e-05	0	0	0	1.28672e-05	0	9.88513e-06	0	1.5166e-05	0	1.82644e-05	0	5.89628e-06	0	0	0	0	0	0	0	1.95652e-05	4.45664e-06
aminoglycoside__aph(3')-IIb	0	0	0	0	0	0	6.91714e-05	2.25137e-05	0	0	0	0	0	0	0	0	0	0	0	0	0	4.36595e-06
beta-lactam__OXA-374	0	0	0	8.95476e-05	0	0	0	0	0	0	0	0	0	0	0	0	0	0	0	0	0	4.26417e-06
beta-lactam__OXA-75	0	7.16197e-05	8.15586e-06	7.29512e-06	0	0	0	0	0	0	0	0	0	0	0	0	0	0	0	0	0	4.14622e-06
beta-lactam__DHA-7	0	0	2.18382e-05	0	0	0	0	0	0	0	0	0	0	0	0	0	6.42505e-05	0	0	0	0	4.09946e-06
beta-lactam__TEM-75	0	0	0	0	3.63024e-05	1.17767e-05	0	0	0	0	1.75907e-05	0	0	0	0	0	0	0	0	0	1.8525e-05	4.00927e-06
beta-lactam__OXA-128	0	4.3977e-05	2.47697e-05	1.36783e-05	0	0	0	0	0	0	0	0	0	0	0	0	0	0	0	0	0	3.925e-06
polymyxin__mcr-1.6	1.24535e-05	0	7.64944e-06	0	0	1.26256e-05	1.56323e-05	0	0	0	9.03994e-06	0	0	0	0	0	0	0	0	0	2.3913e-05	3.87208e-06
vancomycin__vanX	0	0	0	0	0	0	0	0	1.98675e-05	0	0	0	0	0	0	0	0	0	0	0	6.08096e-05	3.84177e-06
beta-lactam__OXA-223	0	0	0	0	0	0	0	0	0	0	0	0	8.02681e-05	0	0	0	0	0	0	0	0	3.82229e-06
beta-lactam__RTG-5	0	0	0	0	0	0	6.2393e-05	0	0	0	0	0	0	0	0	0	0	0	0	1.7848e-05	0	3.821e-06
tetracycline__tet36	0	0	1.29323e-05	0	0	0	0	0	0	0	0	0	0	0	0	4.70273e-05	0	0	1.78029e-05	0	0	3.70298e-06
macrolide-lincosamide-streptogramin__erm(39)	0	0	0	0	0	2.77661e-05	0	0	0	0	0	4.9138e-05	0	0	0	0	0	0	0	0	0	3.6621e-06
multidrug__opmD	0	0	6.96806e-06	3.01676e-05	0	0	0	0	0	0	0	0	1.72371e-05	0	0	0	0	0	0	2.21613e-05	0	3.64448e-06
beta-lactam__OCH-5	0	0	0	0	0	0	0	0	0	7.61718e-05	0	0	0	0	0	0	0	0	0	0	0	3.62723e-06
beta-lactam__VEB-3	0	0	0	0	0	0	0	0	0	0	0	0	0	0	0	0	0	7.60505e-05	0	0	0	3.62145e-06
beta-lactam__CARB-5	0	0	0	0	0	0	4.82033e-05	0	0	0	0	0	0	0	0	0	0	9.85862e-06	0	1.7848e-05	0	3.61476e-06
beta-lactam__TEM-128	1.87495e-05	0	1.30228e-05	0	0	0	1.08714e-05	0	0	0	3.28041e-05	0	0	0	0	0	0	0	0	0	0	3.59275e-06
beta-lactam__TEM-94	1.92303e-05	0	0	0	1.9269e-05	7.40365e-06	0	0	0	0	1.39592e-05	0	0	0	0	0	0	0	0	0	1.55349e-05	3.59034e-06
beta-lactam__OXA-89	0	5.90548e-05	1.41972e-05	0	0	0	0	0	0	0	0	0	0	0	0	0	0	0	0	0	0	3.48819e-06
beta-lactam__OXA-209	2.50906e-05	0	0	0	0	2.44301e-05	0	0	0	0	0	0	0	0	0	2.29038e-05	0	0	0	0	0	3.44879e-06
aminoglycoside__ant(9)-I	0	0	0	0	0	0	0	0	0	0	0	0	0	0	2.14814e-05	2.59324e-05	0	0	2.20998e-05	0	0	3.31017e-06
beta-lactam__OXA-200	0	1.08058e-05	1.48014e-05	9.1189e-06	0	0	0	0	0	0	0	0	0	0	0	0	0	0	1.86701e-05	1.59173e-05	0	3.30064e-06
beta-lactam__TEM-87	0	0	0	0	1.69026e-05	7.40365e-06	2.95702e-05	0	1.52796e-05	0	0	0	0	0	0	0	0	0	0	0	0	3.29314e-06
tetracycline__tetD	0	0	0	0	0	0	3.15657e-05	0	0	0	3.61624e-05	0	0	0	0	0	0	0	0	0	0	3.22515e-06
beta-lactam__OXA-390	0	0	0	0	0	0	0	1.17131e-05	0	0	3.56979e-05	0	0	0	0	0	0	0	1.99431e-05	0	0	3.20734e-06
beta-lactam__OXA-376	0	0	0	0	0	0	0	0	0	0	0	6.59521e-05	0	0	0	0	0	0	0	0	0	3.14057e-06
beta-lactam__CTX-M-74	0	0	0	0	0	0	0	0	0	0	0	0	0	0	0	0	0	0	0	0	6.55625e-05	3.12203e-06
beta-lactam__OXA-180	0	0	0	0	0	0	0	0	6.5097e-05	0	0	0	0	0	0	0	0	0	0	0	0	3.09986e-06
beta-lactam__OXA-129	0	0	0	0	0	0	0	0	0	0	0	0	0	0	0	0	0	6.4039e-05	0	0	0	3.04947e-06
beta-lactam__OXA-313	0	0	1.48014e-05	0	0	0	0	0	0	0	0	0	0	0	0	7.4788e-06	0	0	4.15835e-05	0	0	3.04113e-06
beta-lactam__OXA-179	0	0	1.48014e-05	6.93036e-06	0	0	0	0	0	0	0	0	0	0	0	0	0	0	2.07917e-05	1.94114e-05	0	2.94928e-06
beta-lactam__OXA-67	0	0	0	0	0	0	0	0	0	4.77945e-05	0	0	0	0	0	0	0	0	1.40026e-05	0	0	2.94272e-06
beta-lactam__OXA-171	0	1.91685e-05	0	0	0	2.45196e-05	0	0	0	1.60972e-05	0	0	0	0	0	0	0	0	0	0	0	2.84692e-06
beta-lactam__OXA-178	0	0	0	1.16722e-05	0	0	0	0	1.62742e-05	0	0	0	0	0	0	0	0	0	1.65485e-05	1.51409e-05	0	2.8398e-06
beta-lactam__OXA-365	0	0	0	9.1189e-06	0	0	0	1.03075e-05	0	0	0	0	0	0	0	0	0	0	0	3.88227e-05	0	2.77377e-06
aminoglycoside__aadE	0	0	2.84511e-05	0	0	0	0	0	0	2.9602e-05	0	0	0	0	0	0	0	0	0	0	0	2.76444e-06
tetracycline__tetE	0	0	0	0	0	0	0	0	0	0	0	0	0	1.26047e-05	0	4.53604e-05	0	0	0	0	0	2.76024e-06
beta-lactam__OXA-176	0	0	0	5.47134e-06	0	0	0	0	0	0	0	0	0	0	0	6.77766e-06	0	0	2.41863e-05	2.13525e-05	0	2.7518e-06
macrolide-lincosamide-streptogramin__mphB	0	0	0	0	0	0	0	0	0	0	0	0	0	0	5.66832e-05	0	0	0	0	0	0	2.6992e-06
polymyxin__mcr-1.7	1.21993e-05	0	7.64944e-06	0	8.75686e-06	0	8.85064e-06	0	0	0	0	0	0	0	0	0	0	0	0	0	1.90821e-05	2.6923e-06
beta-lactam__OXA-46	0	0	0	0	0	0	0	0	0	0	0	0	5.64889e-05	0	0	0	0	0	0	0	0	2.68995e-06
beta-lactam__OXA-380	0	0	1.38952e-05	0	0	0	0	0	0	0	0	0	0	0	0	0	0	0	4.24321e-05	0	0	2.68225e-06
beta-lactam__LRA-13	0	0	0	0	0	0	3.6555e-05	0	0	1.42876e-05	0	5.01233e-06	0	0	0	0	0	0	0	0	0	2.65976e-06
beta-lactam__GES-13	0	0	0	0	0	0	0	0	0	0	0	0	0	0	0	0	0	0	0	5.55963e-05	0	2.64744e-06
macrolide-lincosamide-streptogramin__mefA	0	0	0	0	0	2.52404e-05	1.25904e-05	0	0	1.74884e-05	0	0	0	0	0	0	0	0	0	0	0	2.63425e-06
tetracycline__tetX	0	0	0	0	0	0	0	0	0	0	0	1.56172e-05	0	0	0	0	3.95059e-05	0	0	0	0	2.62491e-06
beta-lactam__OXA-254	0	0	9.96828e-06	6.01847e-06	0	0	0	0	1.0741e-05	0	0	0	0	0	0	0	0	0	2.80052e-05	0	0	2.60633e-06
beta-lactam__OXA-13	0	0	0	0	0	0	0	0	0	0	0	1.12461e-05	0	0	0	0	0	0	4.32712e-05	0	0	2.59606e-06
beta-lactam__OXA-215	0	0	0	0	0	0	0	0	0	3.99502e-05	0	0	0	0	0	0	1.43283e-05	0	0	0	0	2.58469e-06
beta-lactam__OXA-166	0	0	0	0	0	0	0	1.1756e-05	0	4.21746e-05	0	0	0	0	0	0	0	0	0	0	0	2.56812e-06
beta-lactam__OXA-99	0	7.79021e-06	2.71862e-05	0	0	0	0	0	0	0	0	0	0	0	0	0	0	0	0	1.82467e-05	0	2.53443e-06
beta-lactam__OXA-326	0	0	8.48891e-06	0	0	0	0	0	0	1.57752e-05	0	0	0	0	0	0	2.85779e-05	0	0	0	0	2.51628e-06
beta-lactam__MOX-1	0	0	0	0	0	0	0	0	2.28794e-05	6.67232e-06	0	0	0	0	0	0	0	2.30723e-05	0	0	0	2.5059e-06
vancomycin__vanY	0	0	0	3.33415e-05	0	0	0	0	0	0	0	0	0	0	0	1.88612e-05	0	0	0	0	0	2.48584e-06
beta-lactam__OXA-375	0	0	0	0	0	0	0	0	9.43906e-06	0	0	0	0	0	0	0	0	0	4.24321e-05	0	0	2.47006e-06
beta-lactam__DHA-6	0	0	0	0	0	0	0	0	0	0	0	0	0	0	0	0	5.17746e-05	0	0	0	0	2.46546e-06
fosfomycin__fosB	0	0	0	5.15033e-05	0	0	0	0	0	0	0	0	0	0	0	0	0	0	0	0	0	2.45254e-06
beta-lactam__PER-1	0	0	0	0	0	0	0	0	0	0	0	0	0	5.00612e-05	0	0	0	0	0	0	0	2.38387e-06
beta-lactam__OXA-35	0	0	0	0	0	0	0	0	0	4.95623e-05	0	0	0	0	0	0	0	0	0	0	0	2.36011e-06
beta-lactam__OXA-86	0	0	0	0	0	0	0	0	0	0	0	0	0	0	0	7.01137e-06	0	0	4.24321e-05	0	0	2.35445e-06
beta-lactam__OXA-381	0	0	3.02069e-05	0	0	0	0	0	0	0	0	0	0	1.90112e-05	0	0	0	0	0	0	0	2.34372e-06
polymyxin__mcr-1.4	0	0	0	0	0	0	9.08053e-06	0	1.46715e-05	0	1.10693e-05	0	5.89628e-06	0	0	0	0	0	0	0	7.72945e-06	2.307e-06
beta-lactam__GES-14	0	0	0	0	0	0	0	0	0	0	0	0	0	0	0	1.09332e-05	0	0	0	3.70642e-05	0	2.28559e-06
tetracycline__tet44	0	0	0	0	0	0	0	0	0	0	1.54391e-05	0	2.4134e-05	8.13918e-06	0	0	0	0	0	0	0	2.27201e-06
beta-lactam__OXA-120	0	0	0	0	0	0	0	0	0	1.57176e-05	0	0	0	9.31549e-06	0	0	0	0	2.12161e-05	0	0	2.20234e-06
beta-lactam__OXA-170	0	2.92572e-05	0	0	0	0	0	0	0	1.60972e-05	0	0	0	0	0	0	0	0	0	0	0	2.15973e-06
beta-lactam__CTX-M-19	0	0	0	0	0	0	0	0	0	0	0	0	0	0	0	0	0	0	0	0	4.49058e-05	2.13837e-06
unclassified__sdiA	0	0	0	0	0	0	0	0	0	0	3.43621e-05	0	0	0	0	0	1.05074e-05	0	0	0	0	2.13664e-06
quinolone__qnrS	0	0	0	0	0	0	0	1.44276e-05	0	0	0	0	3.04202e-05	0	0	0	0	0	0	0	0	2.13561e-06
beta-lactam__OXA-74	0	0	0	0	0	0	0	0	0	0	0	0	0	0	0	0	0	0	4.28341e-05	0	0	2.03972e-06
tetracycline__tet40	0	0	2.03859e-05	0	0	0	0	0	0	2.16479e-05	0	0	0	0	0	0	0	0	0	0	0	2.00161e-06
beta-lactam__GES-21	0	0	0	0	0	0	0	0	0	0	0	0	0	0	0	0	0	5.5277e-06	0	3.63229e-05	0	1.99289e-06
beta-lactam__OXA-90	0	0	0	0	0	0	0	0	0	0	0	0	0	0	0	0	0	0	4.15835e-05	0	0	1.98016e-06
polymyxin__mcr-1.8	0	0	0	0	0	6.31281e-06	0	0	1.64848e-05	0	5.16568e-06	0	6.20661e-06	0	0	0	0	0	0	0	7.00481e-06	1.9607e-06
macrolide-lincosamide-streptogramin__lmrB	0	0	0	0	9.93179e-06	0	0	0	0	0	0	0	0	0	0	0	0	6.03588e-06	1.19433e-05	1.11503e-05	0	1.86006e-06
beta-lactam__CARB-8	0	0	0	0	0	0	2.02412e-05	0	0	0	0	0	0	0	0	0	0	0	0	1.74911e-05	0	1.79678e-06
polymyxin__mcr-2.2	0	0	0	0	0	0	1.41013e-05	2.33844e-05	0	0	0	0	0	0	0	0	0	0	0	0	0	1.78503e-06
trimethoprim__dfrA7	0	0	0	0	0	0	0	0	0	0	0	0	0	0	0	0	0	3.66845e-05	0	0	0	1.74688e-06
beta-lactam__class_B_beta-lactamase	0	0	0	0	0	0	0	0	0	0	3.6151e-05	0	0	0	0	0	0	0	0	0	0	1.72148e-06
polymyxin__mcr-4	0	3.81823e-06	0	0	0	0	0	0	0	9.26018e-06	0	0	0	0	5.5325e-06	3.19594e-06	0	0	0	1.37638e-05	0	1.69384e-06
beta-lactam__TEM-185	0	0	1.3891e-05	0	0	6.20951e-06	0	0	0	0	1.50061e-05	0	0	0	0	0	0	0	0	0	0	1.67174e-06
vancomycin__vanH	0	0	0	0	1.50129e-05	0	0	1.99341e-05	0	0	0	0	0	0	0	0	0	0	0	0	0	1.66414e-06
beta-lactam__TEM-146	2.40379e-05	0	0	0	0	0	1.08714e-05	0	0	0	0	0	0	0	0	0	0	0	0	0	0	1.66235e-06
beta-lactam__OXA-111	0	1.23136e-05	1.51035e-05	0	0	0	0	0	0	0	0	0	0	0	0	0	7.4779e-06	0	0	0	0	1.66166e-06
beta-lactam__GOB-1	0	0	0	0	0	0	0	0	0	0	3.44167e-05	0	0	0	0	0	0	0	0	0	0	1.63889e-06
beta-lactam__OXA-70	0	0	0	0	0	0	0	0	0	0	0	0	0	1.90112e-05	0	0	0	0	1.48512e-05	0	0	1.6125e-06
beta-lactam__OXA-147	0	0	0	0	0	0	0	0	0	0	0	1.14756e-05	0	0	0	0	0	0	2.1417e-05	0	0	1.56632e-06
tetracycline__tet37	0	0	0	0	0	0	0	0	0	0	0	0	0	0	0	0	0	0	0	0	3.1459e-05	1.49805e-06
beta-lactam__TEM-95	0	0	1.44697e-05	0	1.69026e-05	0	0	0	0	0	0	0	0	0	0	0	0	0	0	0	0	1.49392e-06
beta-lactam__FEZ-1	0	0	0	0	0	7.9931e-06	0	0	0	0	0	0	0	0	0	0	0	0	0	0	2.31695e-05	1.48393e-06
beta-lactam__OXA-88	0	0	0	0	0	0	0	0	0	0	0	0	0	9.31549e-06	0	0	0	0	2.07917e-05	0	0	1.43368e-06
vancomycin__vanC	0	0	0	0	0	1.11518e-05	0	0	0	0	0	0	6.85261e-06	0	0	5.22753e-06	0	6.50957e-06	0	0	0	1.41626e-06
beta-lactam__TEM-159	0	0	1.15758e-05	0	0	0	0	0	0	0	1.6751e-05	0	0	0	0	0	0	0	0	0	0	1.3489e-06
tetracycline__tetZ	0	0	0	0	0	0	0	0	0	0	0	7.94925e-06	0	0	0	0	2.03171e-05	0	0	0	0	1.34601e-06
tetracycline__tetS	0	0	0	6.81904e-06	0	0	0	0	0	0	0	0	0	8.0761e-06	4.06426e-06	0	6.0995e-06	2.64591e-06	0	0	0	1.31928e-06
tetracycline__tet32	0	0	1.0103e-05	0	7.41387e-06	0	4.86576e-06	0	0	5.22667e-06	0	0	0	0	0	0	0	0	0	0	0	1.31473e-06
macrolide-lincosamide-streptogramin__lnuB	0	0	2.7589e-05	0	0	0	0	0	0	0	0	0	0	0	0	0	0	0	0	0	0	1.31376e-06
beta-lactam__OXA-172	0	0	0	2.73567e-05	0	0	0	0	0	0	0	0	0	0	0	0	0	0	0	0	0	1.3027e-06
beta-lactam__TEM-91	0	0	0	0	0	0	0	0	0	1.10631e-05	0	0	0	0	0	0	0	0	0	0	1.55349e-05	1.26657e-06
multidrug__norA	0	0	0	0	0	0	0	0	1.03701e-05	0	0	0	0	0	0	1.60923e-05	0	0	0	0	0	1.26011e-06
beta-lactam__DHA-12	0	0	1.65971e-05	0	0	0	0	0	0	0	0	0	0	0	0	0	7.90135e-06	0	0	0	0	1.16659e-06
trimethoprim__dfrA10	0	0	0	0	0	0	0	0	0	0	0	0	0	0	0	0	0	0	0	2.44604e-05	0	1.16478e-06
polymyxin__mcr-1.2	0	0	0	0	8.93558e-06	0	3.33336e-06	0	0	0	0	0	0	0	0	0	0	0	0	0	1.20773e-05	1.15934e-06
multidrug__ykkD	0	0	0	0	0	0	0	0	0	2.42745e-05	0	0	0	0	0	0	0	0	0	0	0	1.15593e-06
tetracycline__tet35	0	0	0	0	0	0	0	0	0	0	1.35242e-05	0	0	0	0	0	1.06783e-05	0	0	0	0	1.1525e-06
beta-lactam__OXA-167	0	0	0	0	0	2.40192e-05	0	0	0	0	0	0	0	0	0	0	0	0	0	0	0	1.14377e-06
beta-lactam__PDC-5	0	0	0	0	0	0	0	0	0	0	0	0	9.51511e-06	0	0	0	0	0	0	1.4469e-05	0	1.1421e-06
beta-lactam__OXA-114	0	0	0	0	0	0	0	0	0	0	0	0	0	0	0	0	0	0	0	0	2.37593e-05	1.13139e-06
macrolide-lincosamide-streptogramin__lnuA	0	0	2.36477e-05	0	0	0	0	0	0	0	0	0	0	0	0	0	0	0	0	0	0	1.12608e-06
beta-lactam__IMP-2	0	0	0	0	0	0	0	0	0	0	0	0	0	0	0	0	0	0	2.36309e-05	0	0	1.12528e-06
beta-lactam__IMP-20	0	0	0	0	0	0	0	0	0	0	0	0	0	0	0	0	0	0	2.36309e-05	0	0	1.12528e-06
macrolide-lincosamide-streptogramin__ermX	0	0	0	0	0	0	0	0	0	0	0	0	0	0	0	0	2.30312e-05	0	0	0	0	1.09672e-06
polymyxin__mcr-1.3	0	0	0	0	0	0	0	0	8.07756e-06	0	9.03994e-06	0	5.89628e-06	0	0	0	0	0	0	0	0	1.09589e-06
beta-lactam__CTX-M-126	0	0	0	0	0	0	0	0	0	0	0	0	0	0	0	0	0	0	0	0	2.20039e-05	1.0478e-06
beta-lactam__CTX-M-147	0	0	0	0	0	0	0	0	0	0	0	0	0	0	0	0	0	0	0	0	2.20039e-05	1.0478e-06
beta-lactam__OXA-361	0	7.48429e-06	8.9964e-06	0	0	0	0	0	0	0	0	0	0	5.4733e-06	0	0	0	0	0	0	0	1.04543e-06
beta-lactam__OXA-145	0	0	0	0	0	0	0	0	0	0	0	0	0	0	0	0	0	0	2.19366e-05	0	0	1.0446e-06
beta-lactam__OXA-79	0	0	0	0	0	0	0	0	0	0	0	0	0	7.7946e-06	0	0	1.4093e-05	0	0	0	0	1.04227e-06
beta-lactam__OXA-56	0	0	0	0	0	0	0	0	0	0	0	0	0	0	0	0	0	0	2.18541e-05	0	0	1.04067e-06
beta-lactam__TEM-63	0	0	0	0	0	7.40365e-06	0	0	0	0	0	0	1.43821e-05	0	0	0	0	0	0	0	0	1.03742e-06
beta-lactam__OXA-195	0	0	0	0	0	0	0	0	0	0	0	0	0	0	0	0	0	0	2.12161e-05	0	0	1.01029e-06
beta-lactam__GES-4	0	0	0	0	0	0	0	0	0	0	0	0	0	0	0	1.11563e-05	0	1.00318e-05	0	0	0	1.00896e-06
beta-lactam__OXA-95	0	0	0	0	0	0	0	0	0	0	0	0	0	0	0	0	0	0	2.07917e-05	0	0	9.90082e-07
beta-lactam__OXA-214	0	0	0	0	0	0	0	0	0	2.07741e-05	0	0	0	0	0	0	0	0	0	0	0	9.89244e-07
beta-lactam__OXA-7	0	0	0	0	0	0	0	0	0	0	0	0	0	0	0	0	0	0	2.05429e-05	0	0	9.78232e-07
beta-lactam__THIN-B	0	1.08948e-05	0	0	0	0	0	0	0	0	0	0	0	0	0	9.52452e-06	0	0	0	0	0	9.72351e-07
beta-lactam__IMP-19	0	0	0	2.03136e-05	0	0	0	0	0	0	0	0	0	0	0	0	0	0	0	0	0	9.67316e-07
beta-lactam__OXA-378	0	0	0	0	0	0	0	0	0	0	0	0	0	0	0	0	0	0	1.99431e-05	0	0	9.49671e-07
beta-lactam__OXA-149	0	0	0	0	0	0	0	0	0	0	0	0	0	0	0	0	0	0	0	1.90231e-05	0	9.05864e-07
beta-lactam__OXA-210	0	0	0	0	0	0	0	0	0	0	0	0	0	0	0	0	0	1.85887e-05	0	0	0	8.85176e-07
quinolone__mfpA	0	0	0	0	0	1.82892e-05	0	0	0	0	0	0	0	0	0	0	0	0	0	0	0	8.70915e-07
unclassified__antibiotic_resistance_rRNA_adenine_methyltransferase	0	0	0	0	0	1.80058e-05	0	0	0	0	0	0	0	0	0	0	0	0	0	0	0	8.57419e-07
beta-lactam__GES-19	0	0	0	0	0	0	0	0	0	0	0	0	0	0	0	0	0	0	0	1.77908e-05	0	8.47182e-07
beta-lactam__CfxA3	1.71335e-05	0	0	0	0	0	0	0	0	0	0	0	0	0	0	0	0	0	0	0	0	8.15883e-07
beta-lactam__OXA-112	0	0	0	0	0	0	0	0	0	0	0	0	0	0	0	7.01137e-06	0	0	0	1.00939e-05	0	8.14537e-07
beta-lactam__PER-5	0	0	0	0	0	0	0	0	0	0	0	0	0	1.69126e-05	0	0	0	0	0	0	0	8.05361e-07
beta-lactam__OXA-109	0	0	0	0	0	0	0	0	0	0	0	0	0	8.93527e-06	0	7.94622e-06	0	0	0	0	0	8.03881e-07
beta-lactam__TEM-171	0	0	0	0	1.65646e-05	0	0	0	0	0	0	0	0	0	0	0	0	0	0	0	0	7.88789e-07
beta-lactam__CMY-39	0	0	0	0	0	0	9.79281e-06	0	0	0	0	0	6.6098e-06	0	0	0	0	0	0	0	0	7.81077e-07
beta-lactam__OXA-27	0	0	0	0	0	0	0	0	1.63339e-05	0	0	0	0	0	0	0	0	0	0	0	0	7.77803e-07
beta-lactam__OXA-383	0	0	0	0	0	0	0	0	1.59488e-05	0	0	0	0	0	0	0	0	0	0	0	0	7.59465e-07
beta-lactam__OXA-131	0	9.54929e-06	0	6.38323e-06	0	0	0	0	0	0	0	0	0	0	0	0	0	0	0	0	0	7.58691e-07
beta-lactam__OXA-29	0	0	0	0	0	0	0	0	0	0	0	0	1.5779e-05	0	0	0	0	0	0	0	0	7.51382e-07
beta-lactam__OXA-49	0	0	0	0	0	0	0	0	1.56233e-05	0	0	0	0	0	0	0	0	0	0	0	0	7.43965e-07
macrolide-lincosamide-streptogramin__erm(TR)	0	0	0	0	0	0	0	0	0	0	0	0	1.55453e-05	0	0	0	0	0	0	0	0	7.40251e-07
beta-lactam__TEM-107	0	0	0	0	0	0	0	0	0	0	0	0	0	0	0	0	0	0	0	0	1.55349e-05	7.39758e-07
beta-lactam__OXA-132	0	0	0	0	0	0	0	0	1.52978e-05	0	0	0	0	0	0	0	0	0	0	0	0	7.28466e-07
beta-lactam__OXA-93	0	0	1.51035e-05	0	0	0	0	0	0	0	0	0	0	0	0	0	0	0	0	0	0	7.19212e-07
beta-lactam__TEM-40	0	0	0	0	0	0	0	0	0	0	1.50061e-05	0	0	0	0	0	0	0	0	0	0	7.14578e-07
beta-lactam__OXA-208	0	0	1.48014e-05	0	0	0	0	0	0	0	0	0	0	0	0	0	0	0	0	0	0	7.04828e-07
beta-lactam__LEN-15	1.47846e-05	0	0	0	0	0	0	0	0	0	0	0	0	0	0	0	0	0	0	0	0	7.04028e-07
macrolide-lincosamide-streptogramin__ermG	0	0	0	0	0	1.45567e-05	0	0	0	0	0	0	0	0	0	0	0	0	0	0	0	6.93177e-07
beta-lactam__GES-5	0	0	1.44193e-05	0	0	0	0	0	0	0	0	0	0	0	0	0	0	0	0	0	0	6.86634e-07
beta-lactam__TEM-67	0	0	0	0	0	0	0	0	1.43441e-05	0	0	0	0	0	0	0	0	0	0	0	0	6.83052e-07
beta-lactam__TEM-108	0	0	0	0	0	0	0	0	0	0	1.43082e-05	0	0	0	0	0	0	0	0	0	0	6.81342e-07
tetracycline__otrA	0	5.08886e-06	0	0	0	0	0	0	0	0	0	9.20818e-06	0	0	0	0	0	0	0	0	0	6.80811e-07
beta-lactam__OXA-241	0	0	0	0	0	0	0	0	0	0	0	0	0	0	0	1.40227e-05	0	0	0	0	0	6.6775e-07
tetracycline__tetL	0	0	0	0	0	0	0	0	0	0	0	1.38865e-05	0	0	0	0	0	0	0	0	0	6.61263e-07
beta-lactam__IMP-18	0	0	0	0	0	1.38831e-05	0	0	0	0	0	0	0	0	0	0	0	0	0	0	0	6.61098e-07
macrolide-lincosamide-streptogramin__ermA	0	0	0	0	0	0	0	0	0	0	0	0	1.36654e-05	0	0	0	0	0	0	0	0	6.50732e-07
beta-lactam__IMP-31	0	0	0	0	0	1.36609e-05	0	0	0	0	0	0	0	0	0	0	0	0	0	0	0	6.5052e-07
chloramphenicol__chloramphenicol_and_florfenicol_resistance_gene	0	0	0	0	0	0	0	0	0	0	0	0	0	1.33255e-05	0	0	0	0	0	0	0	6.34549e-07
beta-lactam__LRA-17	0	0	1.32314e-05	0	0	0	0	0	0	0	0	0	0	0	0	0	0	0	0	0	0	6.30069e-07
beta-lactam__OXA-169	0	0	0	0	0	1.22598e-05	0	0	0	0	0	0	0	0	0	0	0	0	0	0	0	5.838e-07
beta-lactam__OXA-50	0	0	0	0	0	0	0	0	0	0	0	0	0	0	0	1.22208e-05	0	0	0	0	0	5.81945e-07
beta-lactam__SHV-94	0	0	1.18652e-05	0	0	0	0	0	0	0	0	0	0	0	0	0	0	0	0	0	0	5.65009e-07
beta-lactam__TEM-89	0	0	0	0	1.14768e-05	0	0	0	0	0	0	0	0	0	0	0	0	0	0	0	0	5.46512e-07
beta-lactam__GES-20	0	0	0	0	0	0	0	0	0	0	0	0	0	0	0	1.11563e-05	0	0	0	0	0	5.31253e-07
beta-lactam__GES-3	0	0	0	0	0	0	0	0	0	0	0	0	0	0	0	1.11563e-05	0	0	0	0	0	5.31253e-07
beta-lactam__OXA-165	0	1.10976e-05	0	0	0	0	0	0	0	0	0	0	0	0	0	0	0	0	0	0	0	5.28456e-07
unclassified__DNA-binding_transcriptional_regulator_gadX	0	0	0	0	0	0	0	0	0	0	0	1.09177e-05	0	0	0	0	0	0	0	0	0	5.19892e-07
beta-lactam__OXA-206	0	0	0	0	0	0	0	0	0	0	0	0	0	0	0	0	0	0	0	1.08704e-05	0	5.17636e-07
macrolide-lincosamide-streptogramin__ereB	0	0	0	0	0	0	0	0	1.06423e-05	0	0	0	0	0	0	0	0	0	0	0	0	5.06778e-07
tetracycline__tetJ	0	0	0	0	0	0	1.06245e-05	0	0	0	0	0	0	0	0	0	0	0	0	0	0	5.05927e-07
aminoglycoside__aac(3)-Ib-aac(6')-Ib	0	0	0	0	0	0	0	0	0	0	0	0	0	0	0	0	0	1.05552e-05	0	0	0	5.0263e-07
macrolide-lincosamide-streptogramin__ermT	0	0	0	0	0	0	0	0	0	0	0	0	0	1.04608e-05	0	0	0	0	0	0	0	4.98135e-07
macrolide-lincosamide-streptogramin__vatC	0	1.03933e-05	0	0	0	0	0	0	0	0	0	0	0	0	0	0	0	0	0	0	0	4.94918e-07
beta-lactam__OXA-73	0	1.03409e-05	0	0	0	0	0	0	0	0	0	0	0	0	0	0	0	0	0	0	0	4.92425e-07
beta-lactam__cephalosporinase_DHA-2	0	0	0	0	0	0	0	0	0	0	0	0	0	0	0	0	1.01886e-05	0	0	0	0	4.85171e-07
beta-lactam__IMP-32	0	0	0	1.01568e-05	0	0	0	0	0	0	0	0	0	0	0	0	0	0	0	0	0	4.83658e-07
beta-lactam__VEB-7	0	0	0	0	0	0	0	0	0	0	0	0	0	0	0	0	0	9.82565e-06	0	0	0	4.67888e-07
beta-lactam__VEB-8	0	0	0	0	0	0	0	0	0	0	0	0	0	0	0	0	0	9.82565e-06	0	0	0	4.67888e-07
tetracycline__tetX1	0	0	0	0	0	0	0	0	0	0	0	0	0	0	0	0	9.65862e-06	0	0	0	0	4.59934e-07
beta-lactam__OXA-19	0	0	0	0	0	0	0	0	0	0	0	9.63951e-06	0	0	0	0	0	0	0	0	0	4.59024e-07
beta-lactam__VEB-2	0	0	0	0	0	0	0	0	0	0	0	0	0	0	0	0	0	9.62914e-06	0	0	0	4.5853e-07
beta-lactam__OXA-107	0	0	0	0	0	0	0	0	0	0	0	0	0	9.50561e-06	0	0	0	0	0	0	0	4.52648e-07
vancomycin__vanA	0	0	0	0	0	0	0	0	0	0	9.31156e-06	0	0	0	0	0	0	0	0	0	0	4.43408e-07
vancomycin__vanE	0	0	0	0	0	0	0	0	0	0	0	8.72146e-06	0	0	0	0	0	0	0	0	0	4.15308e-07
multidrug__smeC	0	0	0	0	0	0	0	0	0	0	0	0	0	0	0	0	0	0	8.63957e-06	0	0	4.11408e-07
beta-lactam__TEM-138	0	0	0	0	0	0	8.04483e-06	0	0	0	0	0	0	0	0	0	0	0	0	0	0	3.83087e-07
beta-lactam__TEM-169	0	0	0	0	0	0	8.04483e-06	0	0	0	0	0	0	0	0	0	0	0	0	0	0	3.83087e-07
beta-lactam__OXA-101	0	0	0	0	0	0	0	0	0	0	0	7.5739e-06	0	0	0	0	0	0	0	0	0	3.60662e-07
beta-lactam__TEM-78	0	0	0	0	0	0	7.17512e-06	0	0	0	0	0	0	0	0	0	0	0	0	0	0	3.41672e-07
aminoglycoside__viomycin_phosphotransferase	0	0	0	0	0	7.13986e-06	0	0	0	0	0	0	0	0	0	0	0	0	0	0	0	3.39993e-07
beta-lactam__PBP-1B	0	0	0	0	0	0	0	0	0	0	0	0	0	0	0	0	0	0	0	6.99831e-06	0	3.33253e-07
beta-lactam__OXA-141	0	0	0	0	0	0	0	0	0	0	0	0	0	0	0	0	0	6.19623e-06	0	0	0	2.95059e-07
tetracycline__tetK	0	0	0	0	0	0	0	0	0	0	0	0	0	5.78786e-06	0	0	0	0	0	0	0	2.75612e-07
beta-lactam__LRA-2	0	0	0	0	0	0	0	0	0	0	0	5.66029e-06	0	0	0	0	0	0	0	0	0	2.69537e-07

## Sheet: Table S6
Table S6. Relative abundance of bacterial genera in the groundwater.
Genera	JZG1	JZG2	JZG3	JZG4	JZG5	JZG6	JZG7	JZG8	JZG9	JZG10	JZG11	JZG12	JZG13	JZPG1	JZPG2	JZPG3	JZPG4	JZPG5	WTG1	WTG2	WTG3	Means
Acinetobacter	0.00662476	0.761127	0.439703	0.911289	0.0251684	0.0465854	0.0107695	0.818671	0.43715	0.600059	0.178248	0.369894	0.0249044	0.903305	0.956972	0.544437	0.673391	0.770244	0.0798269	0.0265252	0.00196765	0.408898
LX47W	0.0900478	0.000192962	0.000287278	0.00071319	0.000385401	0.000168342	0.711329	0.0188622	0.000609881	0.00169222	0.0811161	0.0267083	0.32954	0.0139292	3.69485e-05	0.0140774	0.00622014	5.06495e-05	0.000385408	0.00100379	0.00054153	0.0618047
Zoogloea	0.0870732	0.005913	0.0668247	0.0137229	0.652601	0.00326328	0.00111627	0.00297608	0.280534	0.000429741	0.0309155	0.0712656	0.272529	0.00639302	3.2346e-05	0.00763498	0.0892433	0.00701949	0.0133979	0.145505	0.000382705	0.083751
Pseudogulbenkiania	0.0568919	0.047608	0.0798002	2.40351e-05	0.00050865	0.55606	0.000273719	0.0826219	6.341e-05	0.00274858	0.0382051	0.157996	0.00122329	0.000160298	0.000108255	0.149827	0.00303985	5.54659e-05	0.000991631	0.0324358	0.00559345	0.057916
Paraburkholderia	0.00440124	0.00147952	0.00307379	0.000154217	0.00329467	0.00847502	0.00227561	0.000507282	0.00167089	0.000526041	0.00300061	0.00176698	0.00187562	0.000389068	5.7799e-05	0.00151663	0.000760571	0.000819079	0.00407538	0.00425245	0.223903	0.012775
Azohydromonas	0.205063	0.00048414	0.00162227	1.80927e-05	0.000536513	0.000252553	0.000201107	0.000121373	0.00100048	0.000390327	0.000788042	0.00123229	0.000400978	3.91798e-05	5.41598e-06	0.000137926	0.000218125	0.000981342	0.00290919	0.000908813	0.000426417	0.0103685
Burkholderia	0.00232531	0.000581969	0.00135901	6.56931e-05	0.00155294	0.00262714	0.0010374	0.000237903	0.000589796	0.000161715	0.00105156	0.000801465	0.000859436	0.000149438	2.55386e-05	0.00059899	0.000413726	0.000347069	0.0018372	0.00160874	0.168109	0.00887338
Azonexus	0.0695012	0.00980028	0.0295083	0.000584765	0.0186971	0.0086282	0.00283762	0.00518151	0.0273808	0.15814	0.110025	0.00475386	0.00333118	0.0101886	0.000546821	0.0556049	0.0326568	0.033828	0.103028	0.132421	0.00111367	0.0389408
Pseudomonas_E	0.00688961	0.00249216	0.00545826	0.000558279	0.00794883	0.0114564	0.00254689	0.00239219	0.0040096	0.110867	0.0141363	0.0202672	0.00666764	0.00195512	0.000417972	0.0387827	0.00261647	0.00148031	0.0104261	0.00850985	0.0107091	0.0128851
Trinickia	0.000336951	0.000132648	0.000311383	1.71737e-05	0.00039049	0.000765463	0.000218797	5.69231e-05	0.000120144	4.52013e-05	0.000273164	0.000176021	0.000159761	4.83439e-05	5.92974e-06	0.000143761	6.84864e-05	5.99744e-05	0.00041417	0.00045821	0.0716244	0.00361083
Limnohabitans_A	0.00554024	0.000310895	0.00162316	2.38513e-05	0.000403008	0.000266764	0.000142741	7.18974e-05	0.000520995	0.000272798	0.0635691	0.00518629	0.00323266	9.24677e-05	4.19363e-05	0.000454898	0.000231507	0.0211407	0.0573443	0.0648654	0.000493608	0.0107538
Insolitispirillum	1.34422e-05	5.92458e-06	8.80878e-06	1.55197e-06	2.61406e-05	2.55743e-06	1.92133e-06	1.92112e-06	1.72631e-05	2.87993e-06	0.0554759	1.02174e-05	7.87206e-06	5.93697e-06	1.09176e-06	3.60572e-06	4.241e-06	2.35323e-06	6.09122e-05	4.91998e-05	2.64903e-05	0.00265382
Duganella	0.00727563	0.00230019	0.00190566	0.000140964	0.00137088	0.00212995	0.0427229	0.00144221	0.000946764	0.000325487	0.00585119	0.0213388	0.0251116	0.00121025	0.000203966	0.00526074	0.00127505	0.00039961	0.00235183	0.00233554	0.00238564	0.0061088
Pelomonas	0.00180096	0.000856661	0.00214711	0.000232244	0.0011478	0.000472334	0.000245509	0.000328091	0.00153407	0.0371353	0.00145491	0.00229183	0.00111872	0.00206267	9.89004e-06	0.000719272	0.000426564	0.000434974	0.00424252	0.00590578	0.00100227	0.00312236
SCMQ01	0.000243266	5.8833e-05	0.0293556	1.65407e-06	8.91917e-05	6.78379e-05	6.11077e-05	2.72115e-05	6.13428e-05	1.47014e-05	0.00103117	0.000180757	9.94642e-05	2.69542e-05	1.92663e-06	5.54069e-05	4.80837e-05	0.000151882	0.00118824	0.000761213	5.0349e-05	0.00159887
Aquitalea	0.00415091	0.000762402	0.0215096	1.97876e-05	0.000250662	0.00473605	5.28132e-05	0.0012617	0.0263828	7.30132e-05	0.00802298	0.0012764	0.0148235	0.00116079	3.42512e-06	0.00123327	0.0113469	0.000314937	0.000332216	0.000642989	0.00307237	0.00482998
Rhodoferax	0.00670706	0.004183	0.00569601	0.000206595	0.00254176	0.0024106	0.00107262	0.00041741	0.00242924	0.00120228	0.0230713	0.00831667	0.00405132	0.000519102	4.1551e-05	0.00246755	0.00161015	0.00335292	0.0240911	0.0250403	0.00238304	0.00580055
Hydrogenophaga	0.0032007	0.00104333	0.00495053	6.3161e-05	0.000663617	0.000987564	0.000423935	0.000206376	0.00173578	0.000303353	0.0107031	0.00361031	0.00150246	0.000113382	4.00311e-05	0.00395822	0.000804013	0.00224208	0.0239819	0.0115576	0.00113089	0.00348678
Pseudoduganella	0.00607348	0.0042412	0.0103352	0.000119134	0.001821	0.00187502	0.0227693	0.000975825	0.000703236	0.000287335	0.00504287	0.00231364	0.0112365	0.00072613	0.00292628	0.00378256	0.00675382	0.000291251	0.00266945	0.00776836	0.00283642	0.00454991
Ideonella	0.00100499	0.00161918	0.00251006	2.42393e-05	0.000427246	0.000318255	0.000228943	0.000177928	0.00164693	0.000140541	0.00146783	0.0111738	0.000559911	0.00012598	1.93519e-05	0.000173597	0.0109942	0.000546412	0.0227193	0.00188619	0.000374694	0.00276855
Caballeronia	0.00142013	0.000341343	0.000879536	4.37614e-05	0.000808329	0.00146544	0.000590739	0.000150084	0.000555773	0.000173372	0.000736968	0.000526054	0.000540714	0.000122711	1.88596e-05	0.000441494	0.000222538	0.000265145	0.00124049	0.00117434	0.0221631	0.00161338
Vogesella	0.00531997	0.00101636	0.00377295	4.28833e-05	0.000333402	0.017398	0.000364256	0.00107443	0.000323028	0.000511805	0.0175184	0.0197041	0.00237949	0.000190686	1.8196e-05	0.022145	0.00264366	7.61171e-05	0.00138316	0.00308826	0.00512294	0.00497272
Novosphingobium	0.0016634	0.000431693	0.000684233	0.000247539	0.000741962	0.0221149	0.000279858	9.06875e-05	0.000605998	0.00110225	0.00749873	0.000458866	0.000718291	0.000111272	3.44867e-05	0.000406263	0.00118599	0.000258899	0.0206933	0.0086887	0.00873035	0.00365465
Ralstonia	0.000920977	0.00025313	0.000601011	2.379e-05	0.000561008	0.000807437	0.000375269	9.94247e-05	0.000361884	0.000167365	0.000584238	0.000353936	0.000368799	7.56911e-05	8.73406e-06	0.000337616	0.000186747	0.000168707	0.000986712	0.000956004	0.0215068	0.00141454
Noviherbaspirillum	0.00129672	0.000377619	0.000564629	3.69205e-05	0.00062902	0.000523377	0.00171282	0.000116215	0.00029839	0.000150497	0.000689683	0.000388664	0.00109507	0.000142591	1.44069e-05	0.000303128	0.000190243	0.000164176	0.00172841	0.0212601	0.00137673	0.00157426
Malikia	0.000317423	6.69672e-05	0.00050596	5.75862e-06	0.000295232	0.000321129	3.71848e-05	4.44753e-05	0.00804399	6.59642e-05	0.00252713	0.000317544	0.000132582	1.31979e-05	4.49547e-06	0.000111887	7.69684e-05	0.0194956	0.0059047	0.000858131	0.000109236	0.00186931
Methylomirabilis	7.50896e-05	0.000178733	1.82328e-05	0.000263814	7.02481e-05	0.0192687	0.000145506	0.000478596	3.39118e-05	8.44781e-06	3.02516e-05	0.000129239	0.000595791	4.65442e-06	0.00132293	0.000635845	1.20639e-05	0.000728688	0.000525245	0.00125133	1.40053e-05	0.00122816
Aromatoleum	0.00298484	0.00128425	0.00185801	0.000126445	0.00506375	0.00156995	0.000361655	0.000270405	0.00140385	0.000299513	0.00134056	0.000909437	0.00165672	0.000453816	8.26311e-06	0.000941175	0.00202929	0.000495828	0.0020188	0.0178531	0.000927188	0.00208842
Massilia	0.00515154	0.00136037	0.00189716	0.000185766	0.00272608	0.00208273	0.0142378	0.000663524	0.00110914	0.00894011	0.00333607	0.00201464	0.00858599	0.000512296	0.000239052	0.00120197	0.000912473	0.000461211	0.00408988	0.00377323	0.00414222	0.00322016
Limnohabitans	0.000743204	0.000121187	0.000382581	8.71961e-06	0.000100064	8.89301e-05	2.64769e-05	4.8686e-05	0.00020185	3.32975e-05	0.00787093	0.000575792	0.00030074	3.14432e-05	4.8808e-06	0.000135228	5.99471e-05	0.01409	0.00476548	0.00513604	0.000104821	0.00165859
Chromobacterium	0.00276528	0.00116719	0.00231749	2.90381e-05	0.000952089	0.0134042	0.00039228	0.00103885	0.00029163	0.000117035	0.00156417	0.00238	0.000527235	0.000100825	7.53527e-06	0.00235093	0.000434673	7.88223e-05	0.000643357	0.00125426	0.00863758	0.0019264
Pandoraea	0.000909178	0.000282777	0.000686637	2.95486e-05	0.000552809	0.000959617	0.000526234	0.000145032	0.000393756	0.000127842	0.00080265	0.000450399	0.000679842	0.000123063	9.31205e-06	0.000478817	0.000208955	0.000207238	0.0011645	0.00102829	0.0127852	0.00107389
Nitrospira_F	0.00136689	0.000596683	7.69859e-05	0.000600019	0.000139597	0.00757633	0.00549524	0.000662787	6.30189e-05	3.55192e-05	9.6996e-05	0.00396769	0.0123006	3.39255e-05	0.000291585	0.00054061	0.000525167	2.11131e-05	0.000463324	0.000154383	0.000192566	0.00167624
Cupriavidus	0.00325839	0.00141357	0.00360978	8.7972e-05	0.0020264	0.00610599	0.00160712	0.000365382	0.00137622	0.000734575	0.00231275	0.00155839	0.00149923	0.000590925	3.15111e-05	0.00101125	0.00062655	0.000577004	0.00381802	0.00365952	0.0120763	0.00230223
Sphaerotilus	0.00142965	0.000872031	0.0119501	1.49887e-05	0.000362499	0.000288937	6.42943e-05	0.000792976	0.00200272	6.67871e-05	0.00310379	0.00288011	0.000941002	4.41652e-05	6.16522e-06	0.000249565	0.000893188	0.000549842	0.00481506	0.00107686	0.000493111	0.00156656
Janthinobacterium	0.00279426	0.000463429	0.000848272	6.77761e-05	0.00104534	0.0010012	0.0118579	0.000483886	0.00053256	0.000288021	0.00229051	0.00114619	0.00653547	0.000356135	9.83653e-05	0.000772669	0.000408855	0.00020759	0.00150225	0.0016912	0.00168488	0.00171794
Giesbergeria	0.00165817	0.000337046	0.00325704	4.19644e-05	0.000377458	0.000136282	0.000186557	0.000463622	0.00202853	0.00012008	0.0026447	0.0031269	0.00148533	7.91251e-05	6.5955e-05	0.00248605	0.01093	0.00069097	0.0036475	0.00291099	0.000529308	0.0017716
Acidovorax	0.00250376	0.000836289	0.00323305	5.86889e-05	0.00148739	0.000773768	0.000564356	0.000227035	0.00239377	0.000630431	0.00730504	0.00546982	0.00505378	0.000195175	1.95446e-05	0.00124262	0.00284236	0.00142568	0.0108078	0.00882556	0.00125761	0.0027216
Variovorax	0.00499482	0.00138026	0.00596718	9.87337e-05	0.00220242	0.00293783	0.000866708	0.000330275	0.00242581	0.000523901	0.00801104	0.00262829	0.00188457	0.00020556	3.13613e-05	0.00075687	0.000951645	0.00159094	0.0106702	0.00660769	0.00397792	0.00281162
Streptomyces	0.0102147	0.0025609	0.00466759	0.000693648	0.00611387	0.00560157	0.00399435	0.000846373	0.00369666	0.000940449	0.00443789	0.00491556	0.00547874	0.000642371	0.000302952	0.00189878	0.00228653	0.00118902	0.0104984	0.0073717	0.00936565	0.00417703
Rubrivivax	0.00488702	0.00192262	0.00528418	6.21604e-05	0.00113857	0.000519106	0.000317629	0.000283352	0.00282571	0.000564687	0.00256586	0.00574541	0.00131102	0.00011634	1.44711e-05	0.000345626	0.000774928	0.000970697	0.0101404	0.00264836	0.00120651	0.00207832
Ramlibacter	0.00261133	0.000783842	0.00377796	5.25014e-05	0.00208575	0.00118109	0.000488698	0.000154216	0.00122244	0.000211552	0.00668256	0.00178079	0.000999476	0.000104383	1.77892e-05	0.000335056	0.000508662	0.000962274	0.00982387	0.00449835	0.00159749	0.00189905
Pseudomonas	0.000951932	0.000420257	0.000844608	0.000123994	0.000488884	0.000385619	0.000105087	0.000876006	0.000264115	9.56138e-05	0.00201838	0.000276129	0.00940303	4.87162e-05	7.74934e-06	0.00341117	0.000627983	5.08694e-05	0.00081795	0.000582329	0.000435218	0.00105884
Polaromonas	0.00209407	0.000586194	0.00281945	3.91872e-05	0.000771932	0.00124592	0.00044931	0.000169875	0.000903466	0.000302805	0.00605052	0.00174807	0.00101251	0.000128772	1.48137e-05	0.000574988	0.000445964	0.00110943	0.00811337	0.00702493	0.0012501	0.00175503
Crenobacter	0.00086971	0.00088371	0.00101049	2.92015e-06	7.33326e-05	0.00773434	1.94242e-05	0.000249614	2.79339e-05	5.79827e-05	0.000344133	0.000772363	3.6902e-05	1.50803e-05	1.02754e-06	0.000576309	6.94893e-05	1.29978e-05	9.36158e-05	0.000280445	0.00489345	0.000858346
Bradyrhizobium	0.0042148	0.000753005	0.00143359	0.000175679	0.00185825	0.00140374	0.000548728	0.000166322	0.000842654	0.000992974	0.00120889	0.000788119	0.00256939	0.000209428	4.7438e-05	0.000361563	0.00742748	0.000348916	0.0018529	0.001702	0.00354303	0.00154519
Curvibacter	0.00059015	0.000874459	0.00146662	2.60363e-05	0.000859968	0.000173404	0.000202396	3.82909e-05	0.000470658	7.62771e-05	0.00239912	0.00716554	0.00489231	7.9063e-05	2.99698e-06	0.00016812	0.000140383	0.000339063	0.00248961	0.00195663	0.000200139	0.00117196
Thauera	0.00223223	0.000386312	0.00211878	0.000183602	0.00705715	0.000881602	0.000302258	0.000164322	0.0029484	0.000150881	0.001225	0.000862999	0.00140065	0.000363955	1.18809e-05	0.000805314	0.000986949	0.00046407	0.0058536	0.00418807	0.000848244	0.0015922
Gordonia	0.00695555	9.99409e-05	0.000167227	2.83234e-05	0.00034191	0.00019687	0.000112281	2.88432e-05	0.0002266	0.000148742	0.000177776	0.000162474	0.00025105	2.82161e-05	8.19889e-06	6.71049e-05	0.000115682	0.000106753	0.00033746	0.000302509	0.00040171	0.00048882
BK-30	0.000124116	3.0667e-05	0.000143905	1.79701e-06	7.98099e-05	9.78152e-06	7.49788e-06	6.47392e-06	7.08124e-05	7.81696e-06	0.000608739	0.000142384	6.549e-05	5.29569e-06	4.45266e-06	3.09101e-05	2.34974e-05	0.000372712	0.00688441	0.000652045	5.7571e-05	0.000444295
Caulobacter	0.00141498	0.000214426	0.00178768	7.6414e-05	0.000387663	0.000416809	0.000267463	4.70807e-05	0.000292384	0.000287308	0.00034525	0.000325436	0.00677083	5.5129e-05	1.2202e-05	0.000183176	0.00107377	8.19232e-05	0.00188346	0.000606731	0.000706319	0.000820783
Nitrosomonas	0.000526561	0.000459811	0.000191808	4.7335e-05	0.000316412	0.00030792	0.0063254	0.000248878	0.000256433	4.69018e-05	0.000233837	0.0050718	0.00232988	6.55135e-05	0.000135442	0.00200021	8.61667e-05	0.000116364	0.000282411	0.000382303	0.000219319	0.000935748
Comamonas	0.00176851	0.000533892	0.00179397	0.000123177	0.001094	0.000585705	0.000343965	0.000116188	0.000863912	0.000208891	0.00525893	0.00149427	0.000815877	0.000138991	8.55424e-05	0.000543417	0.000641909	0.000905884	0.00611073	0.00544906	0.0011711	0.00143085
Hylemonella	0.00124314	0.000286347	0.00121419	1.66428e-05	0.000245727	0.000223789	0.000181308	5.85285e-05	0.000417277	7.94313e-05	0.00595361	0.00105618	0.000512126	5.66804e-05	4.96643e-06	0.000234454	0.000206835	0.000628533	0.005402	0.00442314	0.000345163	0.00108524
Aquabacterium	0.00183721	0.00152963	0.00591463	0.000118419	0.00163272	0.000566933	0.000417608	0.000185112	0.00268878	0.000286704	0.0025307	0.0028583	0.00196647	0.000106431	1.60553e-05	0.000519086	0.000519207	0.000733395	0.00590161	0.00379362	0.00100631	0.00167281
Moraxella_A	0.000119785	1.70696e-05	2.63424e-05	0.00576393	1.51652e-06	5.32579e-06	0.000604634	0.000282195	0.00187045	2.52886e-05	0.00101414	2.72369e-05	0.000646669	9.39158e-05	1.45568e-05	4.99296e-05	2.7108e-05	0.0001353	1.43323e-05	0.000507443	1.24264e-05	0.000536171
Pseudomonas_F	0.000207421	9.64202e-05	0.00079156	1.64386e-05	0.000202057	0.000629102	5.4922e-05	0.00011911	0.000174335	4.17728e-05	0.000284638	0.000217292	0.000170589	3.06778e-05	7.38542e-06	0.00560095	8.17252e-05	3.92572e-05	0.000887592	0.00106283	0.000309082	0.000525007
Aquabacterium_A	0.00182952	0.0011298	0.00285637	3.1897e-05	0.000547745	0.00033418	0.000207457	0.000167032	0.00173204	0.000238047	0.00140343	0.00351565	0.00131626	5.59771e-05	7.942e-06	0.000165698	0.000437998	0.000401479	0.00547926	0.00120101	0.000572611	0.00112531
Rhizobacter	0.00280957	0.00155542	0.0041264	5.11332e-05	0.00131896	0.000974065	0.000392865	0.000313564	0.00229991	0.000398117	0.00183175	0.00254064	0.00109554	0.000104507	1.30369e-05	0.000353746	0.000594313	0.000659917	0.00541089	0.00211355	0.00148386	0.00144961
Rugamonas	0.000814485	6.70643e-05	0.000119576	1.09659e-05	0.000254441	0.000116904	0.00462708	0.00016848	4.5644e-05	4.58321e-05	0.000668452	0.000303882	0.0024109	8.38622e-05	1.14956e-05	0.000169249	8.23556e-05	2.26086e-05	0.000246841	0.000179312	0.000174935	0.000505922
CAIQBG01	3.0581e-05	1.26019e-05	4.6337e-05	1.81744e-06	6.23571e-05	2.61016e-06	2.34309e-06	9.50035e-06	2.09784e-05	5.62273e-06	7.79729e-05	1.43216e-05	9.03216e-06	3.83317e-05	3.63919e-07	6.98849e-05	8.76855e-06	0.00430683	0.000198209	0.00026309	8.83008e-06	0.000247161
2-12-FULL-52-36	0.00429288	0.000173707	3.08727e-05	0.000297835	3.09729e-05	0.000214192	0.000390499	0.000242798	0.00253045	1.01483e-06	2.72537e-07	0.0022034	0.00323746	1.29082e-05	0.000577454	0.00034458	0.000325009	0.000149969	7.00327e-06	3.22071e-05	2.68996e-06	0.000718961
SXTU01	6.66509e-05	3.24152e-05	1.76455e-05	1.22524e-05	7.15076e-05	7.35064e-05	1.95413e-05	5.52652e-06	2.96099e-05	1.31928e-05	5.37444e-05	4.15872e-05	3.84488e-05	8.99854e-06	7.12854e-06	1.34595e-05	2.70793e-05	8.77513e-06	0.00427066	0.000178654	3.51741e-05	0.000239312
CAINMN01	0.000651349	0.000127184	0.0004179	1.9808e-05	0.000103997	0.000103246	5.32584e-05	6.1318e-05	0.000192604	0.000150031	0.00416494	0.000486677	0.00040548	3.85386e-05	5.33035e-06	0.000137127	7.92321e-05	0.000790488	0.00330304	0.00371613	0.000161982	0.000722365
Methylobacterium	0.00403393	0.000308904	0.000568292	0.000100122	0.0010266	0.00078094	0.000286794	9.80036e-05	0.000438814	0.000135329	0.000497762	0.000479731	0.000950448	7.78218e-05	2.43612e-05	0.000231839	0.000351315	0.000136246	0.00106916	0.00088115	0.00126855	0.000654577
Sphingomonas	0.00289209	0.000472413	0.00106284	0.000145068	0.00126629	0.0017896	0.000612014	0.000113399	0.000677118	0.000226445	0.00145388	0.000659856	0.00289504	0.000146004	5.97256e-05	0.000305413	0.000536916	0.000252236	0.00220235	0.001765	0.0039817	0.00111978
Mycobacterium	0.00359403	0.000808341	0.00144537	0.000233755	0.00181344	0.00211792	0.00129744	0.000214008	0.00114937	0.000516304	0.00157766	0.00139178	0.00177516	0.000215034	8.09185e-05	0.000531719	0.000951244	0.000949078	0.00306659	0.00261128	0.00324713	0.00140893
Acidovorax_C	0.000443779	9.93339e-05	0.000490999	7.04512e-06	0.0001589	0.000325901	7.43696e-05	3.78435e-05	0.000268836	8.40392e-05	0.000868876	0.000428443	0.000259226	3.28912e-05	1.58412e-06	0.000294843	0.00318923	0.000140644	0.000958764	0.000801456	0.000143036	0.000433811
Methylomonas	0.000185204	0.000105331	9.14715e-05	8.08657e-06	0.000164555	0.000274384	7.36432e-05	2.57641e-05	7.15387e-05	4.65727e-05	0.000251497	7.15507e-05	7.76158e-05	3.39048e-05	6.52914e-06	7.85826e-05	5.37862e-05	5.5048e-05	0.00315877	0.000439768	0.000119557	0.000256817
Rhodococcus	0.00311075	0.000108512	0.000191109	2.84255e-05	0.000193831	0.00022218	0.000131658	3.37644e-05	0.000177743	3.59306e-05	0.000202223	0.000579236	0.000208789	2.62302e-05	9.1408e-06	8.45555e-05	0.0001023	5.5114e-05	0.00044303	0.000349305	0.000458755	0.000321552
Azospirillum	0.00302386	0.00018796	0.00041597	3.96569e-05	0.00127439	0.000507716	0.000242767	6.20812e-05	0.00030434	6.51414e-05	0.000352145	0.000363063	0.000395758	5.88111e-05	1.28014e-05	0.000183369	0.000166746	8.70916e-05	0.00110883	0.00148617	0.000950082	0.000537559
UBA7541	0.000896595	0.00107803	9.25341e-05	0.000508514	2.68089e-05	0.00299148	0.000347175	0.000102451	8.50587e-05	2.78668e-05	5.36899e-05	0.000132339	0.000294443	2.51545e-05	3.17894e-05	6.40221e-05	3.52461e-05	3.0592e-05	0.000103942	0.000434828	0.000330251	0.000366325
Pseudomonas_K	0.000148163	3.70286e-05	0.000161942	6.86133e-06	0.0001671	0.000101612	3.28969e-05	2.27114e-05	0.000576723	5.96558e-05	0.000108933	0.000147808	9.02111e-05	1.31979e-05	4.77377e-06	0.00111042	3.83122e-05	3.03501e-05	0.00293115	0.00139706	0.000129352	0.000348393
Undibacterium	0.000734616	0.000250265	0.00109696	0.000135879	0.000787175	0.000969952	0.000821322	9.16876e-05	0.00291063	0.000217202	0.000767302	0.00147886	0.000798255	0.000190934	1.32295e-05	0.000755604	0.000642482	0.000187269	0.000628242	0.00120694	0.000459895	0.000721176
Leptothrix	0.000558225	0.000542464	0.00257482	5.86072e-06	0.000276289	7.93859e-05	2.39229e-05	0.00032738	0.000918159	6.08078e-05	0.000493293	0.00108178	0.00040142	1.77282e-05	2.76151e-06	9.64461e-05	0.000178953	0.000259119	0.00278623	0.000454917	0.000160111	0.000538099
Derxia	0.000202118	8.80189e-05	0.000218989	4.6559e-06	0.000476546	2.27532e-05	2.05254e-05	1.41058e-05	0.000164307	6.44557e-06	8.78933e-05	0.000131047	5.30605e-05	1.30737e-05	8.77688e-07	2.62309e-05	3.39566e-05	4.00929e-05	0.000366548	0.00276757	0.000144351	0.000232532
Phaeospirillum	0.000499676	7.29161e-05	0.000530261	1.77455e-05	0.000319342	0.000158851	7.35964e-05	4.37384e-05	0.00015319	4.12516e-05	0.000431481	0.000824081	0.000565463	3.62217e-05	4.45266e-06	9.07485e-05	8.81153e-05	5.08914e-05	0.000472672	0.00276115	0.0017454	0.000427678
Sediminibacterium	0.000310403	7.45429e-05	7.7741e-05	4.93975e-05	3.93523e-05	4.55328e-05	4.63463e-05	1.48426e-05	3.26268e-05	0.000244054	7.79457e-05	0.000199642	4.81439e-05	2.96641e-05	0.000120243	3.65526e-05	8.4562e-05	7.61171e-05	0.00275343	0.000955543	7.26874e-05	0.000256636
Tepidicella	0.000125573	3.07398e-05	0.000145275	3.51235e-06	6.904e-05	2.93182e-05	2.01271e-05	9.5793e-06	6.20971e-05	0.000249951	0.000402728	0.000193069	5.35024e-05	8.2952e-06	6.101e-06	5.70034e-05	3.50742e-05	0.000162901	0.00272623	0.000604492	4.1285e-05	0.000239804
Azoarcus	0.000673454	0.000130656	0.000717986	5.89135e-05	0.0027149	0.000306127	0.000104385	4.58964e-05	0.000625915	6.1274e-05	0.00037989	0.000288872	0.000431058	0.000122049	2.09789e-06	0.000235555	0.000284892	9.21719e-05	0.000687005	0.000829349	0.00026809	0.000431454
Ottowia	0.000686112	0.000198498	0.000759625	1.58464e-05	0.000262332	0.000119988	0.000144076	4.35805e-05	0.000323642	4.22939e-05	0.00195701	0.000511043	0.000369628	3.66354e-05	4.81658e-06	0.000151578	0.000206577	0.000322591	0.00270154	0.001683	0.000471532	0.000524378
Tepidimonas	0.000369175	0.000142384	0.000495836	7.69858e-06	0.000147205	0.000193205	4.9322e-05	3.52645e-05	0.000240148	2.78942e-05	0.000931969	0.000362919	0.000179428	1.38805e-05	3.29668e-06	9.43267e-05	0.000106569	0.000591937	0.00262095	0.00101051	0.000243471	0.000374637
SCN-70-22	3.03943e-05	1.12421e-05	4.91334e-05	3.57361e-06	1.49852e-05	3.12692e-05	1.02627e-05	2.86853e-06	5.08397e-06	6.71985e-06	0.00257984	1.68473e-05	2.04121e-05	5.33706e-06	1.45568e-06	7.9546e-06	9.97207e-06	3.80476e-06	3.51141e-05	4.51492e-05	2.46482e-05	0.00013886
Microbacterium	0.00254976	0.000361812	0.000531799	9.52418e-05	0.000733428	0.000584967	0.000432838	0.000121952	0.000546918	0.000150141	0.000618878	0.000694239	0.00126099	8.45242e-05	3.32237e-05	0.000234729	0.000333491	0.000205567	0.00131753	0.00105213	0.00140834	0.000635833
Achromobacter	0.00190159	0.000458038	0.001311	7.26362e-05	0.00102576	0.000751173	0.000633477	0.000137742	0.000723237	0.00050898	0.00128831	0.000844028	0.000881837	0.000126538	1.98657e-05	0.000426328	0.000330397	0.000322899	0.00208825	0.00156672	0.00252853	0.000854635
Accumulibacter	0.00108841	0.000204714	0.000723271	6.19766e-05	0.00119573	0.000790563	0.000192719	0.000142532	0.000518593	0.000477932	0.000989201	0.000334678	0.000347669	0.00046056	7.59949e-06	0.000815856	0.000412265	0.000263672	0.00152864	0.00243348	0.000410804	0.000638136
Afipia	0.000241437	3.06913e-05	7.18964e-05	1.23953e-05	2.88138e-05	0.0001318	2.62894e-05	1.0053e-05	6.74045e-05	3.75763e-05	0.000129155	5.05418e-05	0.00236852	1.11085e-05	2.48321e-06	3.34699e-05	0.000701312	2.51818e-05	0.000111531	0.000120167	0.000188356	0.000209533
Magnetospirillum	0.000177474	4.46286e-05	0.000101371	8.16825e-06	0.000122529	4.19735e-05	2.99681e-05	1.51321e-05	7.71814e-05	9.98377e-06	0.000241604	0.00236815	0.00199531	2.29618e-05	2.41899e-06	2.81026e-05	4.17222e-05	3.12078e-05	0.000256646	0.000785517	0.00137556	0.000370362
Paucibacter_A	0.000689734	0.000382257	0.00111371	2.36267e-05	0.000572318	0.000210606	0.000107524	7.46869e-05	0.000766087	0.000140075	0.00110879	0.0013733	0.000468733	5.81078e-05	5.22331e-06	0.000241583	0.000200846	0.000277681	0.0023345	0.00132625	0.000419838	0.000566451
Herbaspirillum	0.000996291	0.000376454	0.000773019	4.63344e-05	0.00132436	0.000657814	0.00124437	0.000124373	0.000481636	0.00037302	0.000858711	0.00057275	0.000909955	0.000160215	2.23917e-05	0.000426989	0.000238699	0.000244054	0.00180662	0.0015877	0.00219676	0.000734405
SYGV01	0.000303346	0.0011575	4.64209e-05	0.00219305	0.000315487	0.000288726	0.000168515	0.000103793	0.000162883	5.65016e-06	4.25158e-06	0.000189223	0.00105052	4.01521e-05	2.62878e-05	5.47188e-05	7.46186e-05	1.29978e-05	6.00979e-05	6.6917e-05	1.21925e-05	0.000301779
Pseudorhodoferax	0.000876618	0.000245822	0.00104097	2.47702e-05	0.000308932	0.000292233	0.000114858	6.6134e-05	0.000577813	6.97218e-05	0.00146197	0.00063635	0.00050732	2.5651e-05	5.69427e-06	0.000119759	0.000179297	0.000285159	0.00217518	0.00118303	0.000335309	0.000501553
Acidovorax_A	0.000755116	0.000219234	0.000905459	3.47559e-05	0.000592932	0.000277257	0.000123996	4.99492e-05	0.000426998	5.4801e-05	0.00150896	0.000566694	0.000365015	3.00986e-05	5.4802e-06	0.000182846	0.000348363	0.000266751	0.00216421	0.00119005	0.000563137	0.00050629
SSSZ01	0.00109337	0.000159478	0.000439936	2.65672e-05	0.000674053	0.000255743	2.67112e-05	8.33715e-05	0.000275121	0.000255436	0.00101474	9.44538e-05	0.000103165	0.000180219	4.38844e-06	0.000785166	0.000302028	0.000166925	0.0016716	0.00216278	7.26874e-05	0.00046895
XYD2-FULL-41-16	0.00153267	6.58503e-05	1.73938e-05	5.34816e-05	0.000262486	0.000391973	0.000363061	0.000203086	0.000623289	9.05122e-07	9.81134e-07	0.00208441	0.00166893	6.0404e-06	0.000206813	0.00129035	0.00044135	0.00011544	2.77199e-05	0.000357077	8.47922e-07	0.000462579
Polynucleobacter	0.00047436	7.42758e-05	0.000234621	3.84112e-05	0.000184449	4.42146e-05	0.000145927	4.55017e-05	6.32703e-05	3.04724e-05	0.000210671	0.00013452	0.00014747	9.79289e-05	5.13768e-06	0.000119346	5.31844e-05	0.00206524	0.000803976	0.000618587	0.000239172	0.000277654
Thauera_A	0.00063324	0.000103826	0.000654982	7.14109e-05	0.00201478	9.22521e-05	6.24667e-05	4.08962e-05	0.000551108	5.5185e-05	0.00034495	0.000226821	0.000331952	0.000125752	2.61166e-06	0.000250446	0.000210044	8.28909e-05	0.000665474	0.000824244	0.000232067	0.000360829
Sphingobium	0.00199139	0.000165354	0.000559623	0.000102205	0.000338543	0.000593799	0.000144522	3.6554e-05	0.000443199	0.000110891	0.00104831	0.000286891	0.00159521	0.000501498	1.07249e-05	0.000126448	0.000237009	0.000141128	0.00112443	0.000724495	0.00172663	0.000571851
Piscinibacter	0.00102717	0.000689558	0.00147895	2.9324e-05	0.000459479	0.000566036	8.20783e-05	9.05033e-05	0.000691615	0.00109734	0.000502096	0.00103024	0.00034626	2.51545e-05	3.93889e-06	8.41701e-05	0.000399141	0.000198683	0.00195193	0.000473984	0.000317152	0.000549752
UBA2334	0.000173106	9.05927e-05	0.000933395	6.55502e-06	8.76238e-05	6.5175e-05	1.99162e-05	1.20004e-05	0.000152379	1.22054e-05	0.000786379	0.000525853	0.000110347	1.36736e-05	2.01226e-06	0.000189644	0.000136543	0.000257998	0.00192333	0.00153336	0.000107481	0.000339979
Mesorhizobium	0.0014584	0.000326362	0.00060266	9.3506e-05	0.000611362	0.000786951	0.000390639	0.000101004	0.000386298	0.000147206	0.000560909	0.000488284	0.000616728	8.078e-05	2.29483e-05	0.000281549	0.000459489	0.000166354	0.00106453	0.000927518	0.00189449	0.000546094
Denitratisoma	0.000289082	0.000125266	0.000164319	1.01899e-05	0.000529418	4.316e-05	9.4895e-05	2.44746e-05	0.000100283	8.22016e-05	0.00012068	0.000106451	7.42184e-05	8.75444e-05	1.79819e-06	0.000145935	9.55084e-05	0.00187113	0.000296124	0.000543075	7.99386e-05	0.000232652
Nitrospira_A	0.00011915	0.000143598	2.42451e-05	0.000142597	0.000155687	0.000274331	0.00108295	9.99773e-05	0.000204392	5.27988e-05	5.12643e-05	0.000495832	0.00180417	2.41823e-05	2.38474e-05	0.00028821	7.83438e-05	1.45812e-05	6.81109e-05	6.74439e-05	8.68682e-05	0.000252504
Gemmobacter_B	7.88982e-05	1.85993e-05	7.19244e-05	6.0445e-06	3.78615e-05	7.18454e-05	1.96819e-05	7.55291e-06	3.48056e-05	7.57011e-06	2.83439e-05	6.27396e-05	4.22882e-05	9.68118e-06	2.76151e-06	1.97351e-05	3.20654e-05	0.000135586	0.00179004	8.14068e-05	7.30967e-05	0.000125358
Phenylobacterium	0.00060882	0.000132526	0.000396703	0.000117419	0.000204781	0.00028638	0.000150637	2.8501e-05	0.000159447	6.53608e-05	0.000287418	0.000201852	0.000636836	3.42151e-05	8.75547e-06	8.16929e-05	0.00177893	8.575e-05	0.000699155	0.000395739	0.000530361	0.000328156
Methylibium	0.000735848	0.000490114	0.00133678	1.45599e-05	0.000225293	0.000174565	7.06675e-05	7.92397e-05	0.000899779	9.00734e-05	0.000614626	0.000808812	0.000264943	2.45133e-05	3.33949e-06	9.50148e-05	0.000136801	0.000204247	0.00176137	0.000583877	0.000335602	0.000426194
Propionivibrio	0.000769529	0.000134857	0.000377016	2.13191e-05	0.00110762	0.000184399	5.93035e-05	9.91615e-05	0.000327385	3.79603e-05	0.000677146	0.000171601	0.000163242	0.000427792	4.26e-06	0.000684618	0.000270449	0.000180583	0.00116004	0.00174419	0.000193619	0.000418861
Acidocella	0.000154324	2.0736e-05	3.89544e-05	4.22707e-06	2.44442e-05	3.46967e-05	2.5938e-05	4.10541e-06	2.64813e-05	4.63532e-06	3.67653e-05	2.20421e-05	7.52956e-05	2.48235e-06	1.11316e-06	1.4588e-05	1.64195e-05	9.21499e-06	7.30621e-05	5.39419e-05	0.00172046	0.000112568
Planktophila	2.09474e-05	3.85341e-05	9.0325e-06	1.09659e-05	2.8274e-06	2.17777e-05	9.27862e-06	3.00011e-06	1.84922e-05	1.27814e-05	3.70923e-05	1.96312e-05	2.56049e-05	7.98491e-06	3.74623e-06	1.27439e-05	1.82821e-05	2.73591e-05	0.00171808	0.000128927	1.8128e-05	0.000103106
Nocardioides	0.00171578	0.000420475	0.000677941	0.000114315	0.000962988	0.000788612	0.000439797	0.000103109	0.000541359	0.000142351	0.000673576	0.00080643	0.000888991	9.69566e-05	3.63277e-05	0.000261126	0.000352519	0.000186499	0.00154619	0.001068	0.00131785	0.000625771
Gallionella	0.000282846	0.000127427	0.000220667	3.16928e-05	0.000944044	0.000688688	0.000224655	6.42392e-05	0.000131541	0.000742283	0.000353781	0.000137304	0.000171694	0.000147286	2.12144e-05	0.000190965	0.000115252	0.0016764	0.000432639	0.000815847	0.000301802	0.000372489
Nocardia	0.00139052	0.00034569	0.000651458	9.18315e-05	0.00106051	0.000723727	0.000530662	0.000103083	0.000517308	0.000157628	0.000634957	0.000551999	0.000719424	9.84874e-05	3.00769e-05	0.00026107	0.000297013	0.000166947	0.00135981	0.00102239	0.00165459	0.000589009
Kineococcus	8.05038e-05	3.715e-05	6.2053e-05	0.0016204	6.18687e-05	5.58944e-05	4.00199e-05	5.04492e-05	9.00868e-05	6.82956e-05	8.48954e-05	0.000149186	7.62071e-05	7.94767e-05	5.45879e-06	1.79735e-05	0.000450061	0.000320677	0.000113453	8.61819e-05	8.2687e-05	0.000172999
Rhodanobacter	0.000455355	0.000154962	0.000268514	0.0015846	0.00014245	0.00050392	0.000302422	0.000957877	0.000203331	0.000190899	0.000255504	0.000282529	0.000218926	7.53395e-05	8.47718e-06	0.000164707	0.000699764	0.000174315	0.000410196	0.000466772	0.00160982	0.000434794
SXON01	5.03709e-05	2.49852e-05	3.5319e-05	6.47334e-06	9.21733e-05	2.84745e-05	3.46074e-05	5.36862e-06	3.3828e-05	7.07641e-06	2.85074e-05	2.95616e-05	3.81174e-05	8.21246e-06	3.18965e-06	2.04232e-05	1.35253e-05	9.91876e-06	0.0016001	5.28552e-05	5.22203e-05	0.000103586
Rhizobium	0.000941514	0.000331412	0.000586189	7.09004e-05	0.000667653	0.000888062	0.000337522	0.000130505	0.000416746	0.000133739	0.000597974	0.000400316	0.000473291	9.45157e-05	2.07648e-05	0.000327597	0.000303546	0.000167277	0.000996126	0.00094619	0.0015845	0.000496016
Bosea	0.000649482	0.000201654	0.000634624	3.79824e-05	0.000460378	0.000454195	0.000202279	5.78442e-05	0.000266126	0.000107106	0.000364028	0.000324719	0.00158209	5.19226e-05	1.29727e-05	0.000126365	0.000350857	9.77581e-05	0.000654203	0.000540242	0.000801842	0.000379937
Micromonospora	0.00134586	0.000370991	0.000694663	0.000141004	0.000808175	0.000805802	0.000572768	0.000122004	0.000559237	0.000140184	0.000667989	0.000767397	0.000872667	9.81358e-05	3.17466e-05	0.000315459	0.000354725	0.000180561	0.00158176	0.001071	0.00142042	0.00061536
Sulfuritalea	0.000713445	0.000346685	0.000480512	4.43332e-05	0.000725846	0.000447973	0.00012498	7.43448e-05	0.000440629	0.000177761	0.000634685	0.000226104	0.000266186	0.000265633	6.7004e-06	0.000540803	0.00068856	0.000176668	0.00125499	0.00156501	0.000274785	0.000451268
Mitsuaria	0.000608446	0.000210978	0.000693992	4.34142e-05	0.000386043	0.000112158	9.40515e-05	5.88706e-05	0.00029934	8.36552e-05	0.000335303	0.000770928	0.000227268	2.02105e-05	4.19578e-06	8.36747e-05	0.000166029	0.000138137	0.00154176	0.000526477	0.000380337	0.000323108
SCTG01	0.000222916	0.000297297	2.20919e-05	0.00152266	2.09485e-05	0.000302199	1.33322e-05	1.76059e-05	5.55885e-06	1.8651e-06	1.826e-06	1.08488e-05	1.76224e-05	1.11706e-05	1.58412e-06	2.22949e-06	8.33585e-05	1.69345e-06	3.51467e-05	0.000168214	6.14013e-06	0.000131729
STGJ01	0.000385455	0.000197866	0.000325086	3.92076e-06	2.46241e-05	0.00150477	1.55347e-05	6.83183e-05	2.96658e-05	1.64568e-05	0.000249535	0.000291254	4.61552e-05	1.54733e-05	1.24161e-06	0.00025807	3.91146e-05	2.01894e-05	0.000104658	0.00017513	0.0011361	0.000233744
Methyloversatilis	0.000453525	0.000155399	0.000721509	3.94731e-05	0.0012403	0.000392605	8.79361e-05	4.99755e-05	0.000492419	8.75226e-05	0.000344869	0.000198207	0.000304276	0.000123166	7.21417e-06	0.000246317	0.00021248	9.67024e-05	0.00149414	0.000847428	0.000253587	0.000373765
AWTP1-18	0.000106791	0.000127646	0.00013504	1.13539e-05	0.00044272	0.000407185	1.02393e-05	1.17899e-05	0.000106624	1.13003e-05	0.000125558	4.16733e-05	8.86091e-05	4.32137e-05	9.20502e-07	3.6415e-05	5.01469e-05	0.00149085	0.000257102	0.00034374	3.70162e-05	0.000185044
Sphaerotilus_A	0.000278627	0.000301692	0.00148684	2.4709e-06	9.17107e-05	0.000123258	5.0845e-06	0.000153716	0.000509961	1.32203e-05	0.00022517	0.000834413	0.000198321	6.45412e-06	1.19879e-06	6.62241e-05	0.000128204	0.000132727	0.00128958	0.000226931	8.18683e-05	0.000293222
OLB14	0.000113811	2.13916e-05	5.63203e-05	5.71777e-06	4.66264e-05	3.49867e-05	5.13605e-05	6.62656e-05	3.14536e-05	1.59905e-05	5.46437e-05	0.000184717	0.000185449	3.10294e-05	4.68814e-06	7.98488e-05	0.000414844	9.23698e-06	0.00147968	0.000103866	3.69869e-05	0.000144234
Azovibrio	0.000424998	7.04637e-05	0.000301596	2.55666e-05	0.000663926	9.11712e-05	4.54559e-05	3.84751e-05	0.000205202	2.56177e-05	0.000302707	9.85006e-05	0.000162938	0.000143501	1.77678e-06	0.000514957	0.000135626	0.000124875	0.00092909	0.00146045	8.68974e-05	0.000278752
Paludibacterium	0.000317535	0.000233997	0.000222624	3.98202e-06	0.0001936	0.00130677	8.6249e-05	9.72667e-05	2.26265e-05	1.58808e-05	0.000151394	0.000305662	6.87494e-05	1.87832e-05	6.85025e-07	0.000294485	3.49023e-05	1.46472e-05	8.46907e-05	0.000177567	0.00145781	0.000243329
Sphingopyxis	0.000392064	0.000103947	0.000200784	0.000148417	0.000254492	0.000378843	8.81704e-05	2.92642e-05	0.000173889	0.000123316	0.000435024	0.000181905	0.0014349	3.30981e-05	7.49246e-06	8.8574e-05	0.000484391	5.16171e-05	0.000573161	0.000542877	0.000998823	0.00032024
2-02-FULL-45-21	0.000420293	3.54018e-05	4.30652e-06	9.46496e-05	1.07955e-05	6.50695e-05	0.00142713	0.000256957	0.000902991	8.22838e-07	2.45284e-07	0.000401895	0.00109303	1.07569e-06	0.000529738	0.000303899	1.0058e-05	3.70799e-05	7.42673e-06	2.56208e-05	7.60206e-07	0.000268059
Denitromonas	0.000671065	0.000114412	0.000482246	4.5926e-05	0.00141087	0.000147276	5.52266e-05	4.1212e-05	0.000417919	3.31604e-05	0.000279514	0.000176279	0.00026011	0.000115698	2.11929e-06	0.000214169	0.000168723	0.000102245	0.000509545	0.00078993	0.000204174	0.00029723
Pararobbsia	4.10361e-05	2.1853e-05	5.46144e-05	2.59342e-06	1.56021e-05	1.66101e-05	2.71564e-05	6.97394e-06	2.62299e-05	5.29359e-06	5.0801e-05	2.7323e-05	2.77041e-05	1.03845e-05	7.70653e-07	1.29916e-05	1.41271e-05	1.07325e-05	9.8567e-05	6.9321e-05	0.00138884	9.18821e-05
CAIMXF01	0.000219668	0.000144667	0.000339795	5.7382e-06	0.000173654	6.3804e-05	6.27479e-05	2.20798e-05	0.000164363	3.18438e-05	0.000143	0.000524533	9.70612e-05	6.47481e-06	2.48321e-06	1.70928e-05	6.36723e-05	5.78631e-05	0.000842315	0.000147994	0.0013877	0.000215169
Amycolatopsis	0.00135505	0.000358073	0.000543012	0.000111435	0.000476366	0.000652198	0.000431573	7.66344e-05	0.000541834	0.000100551	0.000676247	0.000501256	0.000533339	6.89888e-05	2.45967e-05	0.000236078	0.000293574	0.000149947	0.00114841	0.000877198	0.00130586	0.000498201
UBA2250	0.000517189	0.000168098	0.000345584	3.06309e-05	0.00101504	0.000134357	9.78005e-05	6.90815e-05	0.000255176	0.000187635	0.00053927	0.000154381	0.000165866	0.00023028	5.84412e-06	0.00038339	0.000394355	0.00014225	0.000996745	0.00132214	0.000222828	0.00035133
Nakamurella	0.000275453	8.00304e-05	0.000178077	0.000174637	0.000548054	8.03614e-05	8.06959e-05	2.33166e-05	0.000231404	0.00130077	0.000186579	0.00011199	7.51575e-05	0.00131759	1.73183e-05	0.000253364	0.000154137	1.59008e-05	0.000163909	0.000124975	0.000152392	0.000264101
Gemmobacter	7.5463e-05	1.98862e-05	8.87869e-05	4.22707e-06	4.67293e-05	1.72956e-05	6.02173e-05	5.07913e-06	1.69279e-05	9.40779e-06	4.83209e-05	0.000112937	4.71771e-05	2.93745e-06	1.60553e-06	3.59746e-05	2.2781e-05	0.000113835	0.00129505	0.000139366	0.000112452	0.000108403
Flavobacterium	0.000276835	0.00062332	0.000334901	0.000414559	0.000111554	0.000286248	0.000203169	0.000193244	0.000243025	0.000294521	0.000234382	0.000551167	0.000349105	0.000296124	0.000716557	0.000281962	0.000409514	0.000234883	0.00128215	0.000606501	0.000259289	0.00039062
Alkanindiges	6.57174e-06	7.6194e-05	0.000349974	0.00120888	1.13096e-06	9.91335e-06	1.33322e-05	7.41606e-05	0.000147212	0.000133739	3.81825e-05	0.000181216	8.36925e-05	0.000107817	0.000227642	1.50835e-05	0.00026767	9.78021e-05	2.76874e-05	1.6861e-05	0.000286013	0.000160513
Brocadia	0.000743092	0.000180166	1.415e-05	0.000116683	0.000138389	0.000220018	0.000795853	0.000230851	0.000641558	3.0445e-06	3.51573e-06	0.000892848	0.00119733	8.58481e-06	0.000262172	0.000685857	0.000165112	0.000138929	3.42998e-05	0.000434367	5.4384e-06	0.000329155
Thiomonas	0.000508675	0.000182157	0.000649417	1.38248e-05	0.000420898	0.000491475	0.000210644	4.57912e-05	0.00032948	0.000212292	0.000471408	0.000310225	0.000186361	5.37223e-05	6.37929e-06	0.000129696	0.000105223	0.0001481	0.000818406	0.000644504	0.00118423	0.000339186
Rhodoluna	1.48984e-05	5.40254e-05	2.15326e-05	2.85889e-06	2.31333e-06	5.14123e-06	4.96734e-06	1.36847e-06	6.76e-06	4.11419e-06	0.00118126	7.40476e-06	6.76721e-06	4.88196e-06	4.90435e-05	3.11028e-06	5.90301e-06	7.3456e-06	0.000670946	2.21629e-05	1.05552e-05	9.9398e-05
NBD-18	0.000191253	3.91168e-05	0.000109788	5.8403e-06	0.000116438	6.3013e-05	6.3896e-05	1.24215e-05	5.54209e-05	7.15047e-05	0.00117851	9.44538e-05	0.000181886	3.62838e-05	2.39759e-06	7.92432e-05	3.08905e-05	0.000145504	0.000372444	0.00034397	0.000228062	0.000162968
Azospira	0.000451658	0.00010453	0.000338425	2.42189e-05	0.000522324	0.000105672	4.12149e-05	6.41866e-05	0.000362973	4.59144e-05	0.000303143	0.000772535	0.000524362	0.000356859	1.75538e-06	0.000387904	0.000179153	0.000143877	0.000734529	0.00117273	5.38869e-05	0.000318659
CAIKVZ01	0.000272877	0.00012563	0.000394158	7.8211e-06	0.000142655	0.000105909	6.92382e-05	3.28433e-05	0.000155704	4.88217e-05	0.00082418	0.000294497	0.000196912	2.05001e-05	3.01839e-06	0.000111942	9.12101e-05	0.000172094	0.00116675	0.00104242	0.000195578	0.000260702
Rhodopseudomonas	0.000685328	6.36164e-05	0.000145107	1.45191e-05	0.000126256	0.000110128	6.53253e-05	1.60795e-05	0.000117239	3.55466e-05	0.000110132	0.000105475	0.000416971	2.04381e-05	4.55969e-06	6.58663e-05	0.00115321	3.80696e-05	0.000255799	0.00021231	0.000361273	0.000196345
Pseudacidovorax	0.000444265	0.000130292	0.000502073	9.59769e-06	0.000366303	0.000109838	0.000123387	2.41588e-05	0.00029149	4.86572e-05	0.000460425	0.000240884	0.000196083	1.6156e-05	1.8196e-06	6.62516e-05	9.14107e-05	0.000122126	0.0010888	0.000469868	0.000230489	0.000239732
Collimonas	0.000502365	0.00013544	0.000302183	1.8256e-05	0.000180954	0.000434342	0.000697724	6.12128e-05	0.000113244	0.000814665	0.000343397	0.000181417	0.000416004	8.33864e-05	9.61175e-06	0.000161404	8.69691e-05	8.37487e-05	0.000488438	0.000545182	0.00106879	0.000320416
RDXD01	2.53908e-06	1.99105e-06	2.71255e-06	1.20482e-06	6.16888e-07	2.32015e-06	7.73219e-07	5.26335e-07	3.57554e-06	3.03627e-05	3.37946e-06	6.51504e-06	2.0716e-06	1.75833e-06	0.000172883	2.42216e-06	0.000135626	1.16562e-06	0.00105401	2.38095e-05	4.532e-06	6.92759e-05
Rhodoferax_B	0.000260107	0.000126383	0.000422206	9.14844e-06	0.000241846	0.00012157	5.30475e-05	2.70273e-05	0.000167939	2.91285e-05	0.000678155	0.000237899	0.000148464	1.05707e-05	1.69115e-06	7.1729e-05	7.08361e-05	0.000120675	0.00105293	0.000649674	0.000266598	0.00022703
Rivicola	0.000230496	6.96138e-05	0.000134816	4.10455e-06	0.000205321	0.000735328	5.14542e-05	3.70014e-05	0.000175676	9.62721e-06	0.000109069	0.000771989	8.7007e-05	3.50426e-05	1.60553e-06	0.000877373	0.00103761	3.19996e-05	0.000256939	0.000220246	0.000397792	0.000260958
Snodgrassella	1.66534e-05	0.000428075	0.000148826	2.73432e-05	3.4957e-06	3.33521e-05	5.13136e-06	0.00103472	1.23188e-05	1.31106e-05	1.32181e-05	1.71343e-05	1.03856e-05	8.711e-05	1.07035e-06	1.08172e-05	3.63923e-06	6.28995e-06	1.7557e-05	2.27228e-05	9.16048e-05	9.54561e-05
UTPRO2	0.000283593	8.67077e-05	0.000219101	1.75005e-05	0.000516695	0.000116825	4.09572e-05	3.68961e-05	0.000170145	0.000198962	0.000221164	0.000114257	0.00014573	0.000108831	3.87467e-06	0.00015444	0.000973337	7.0355e-05	0.00102401	0.000649213	0.000172099	0.000253557
WAJ17	0.000334263	9.37735e-05	0.000427268	3.38982e-06	0.000142501	1.82184e-05	2.14392e-05	1.31057e-05	9.08969e-05	3.83991e-05	0.000124441	0.000539141	0.000117308	1.23083e-05	1.09176e-06	6.06366e-05	0.000106913	4.14345e-05	0.00053593	0.00101791	6.02025e-05	0.00018098
Bordetella_C	0.000627788	0.000122571	0.000353162	1.9032e-05	0.000530626	0.000215905	0.00016165	4.83965e-05	0.000179671	4.97817e-05	0.000357133	0.000256153	0.000185366	5.91007e-05	4.73095e-06	0.000133824	0.000109807	0.000101431	0.000693487	0.000477014	0.0010111	0.000271321
Pigmentiphaga	0.000471971	0.000154768	0.000459874	1.77455e-05	0.000325049	0.000201984	0.000142764	3.77909e-05	0.00044521	0.000186729	0.000525615	0.000269212	0.000209507	3.84972e-05	4.51688e-06	0.000158652	9.18978e-05	0.000155357	0.00100668	0.000593361	0.000730967	0.000296579
Halomonas	0.000911157	0.000275299	0.00050898	8.08248e-05	0.000687881	0.000779806	0.000182667	0.000115241	0.000401997	9.95909e-05	0.000669352	0.000411567	0.000416115	9.64602e-05	1.5306e-05	0.000342984	0.000288359	0.000177812	0.00100065	0.000884509	0.000971222	0.000443704
BM522	2.91248e-06	2.76804e-06	6.57163e-06	5.10516e-07	1.10526e-06	0.00100064	8.43511e-07	2.10534e-07	7.26281e-07	2.77022e-06	1.55346e-06	3.41537e-06	1.07723e-06	6.20589e-07	2.35477e-07	1.679e-06	1.97722e-06	4.39856e-07	3.38763e-06	5.69716e-06	3.59636e-06	4.96543e-05

## Sheet: Table S7
Table S7. ARG subtypes carried by Acinetobacter.
ORF_ID	Best_Hit_ARO	ARO	Model_type	Drug Class	Resistance Mechanism	AMR Gene Family	Species
k141_3421972_2	AAC(3)-IId	3004623	protein homolog model	aminoglycoside antibiotic	antibiotic inactivation	AAC(3)	Acinetobacter gandensis
k141_1251805_4	AAC(6')-Ib9	3002580	protein homolog model	aminoglycoside antibiotic	antibiotic inactivation	AAC(6')	Acinetobacter sp002165305
k141_2518940_1	AAC(6')-Ib-cr5	3005115	protein homolog model	fluoroquinolone antibiotic; aminoglycoside antibiotic	antibiotic inactivation	AAC(6')-Ib-cr	Acinetobacter defluvii
k141_1100993_2	AAC(6')-Ib-cr7	3005117	protein homolog model	fluoroquinolone antibiotic; aminoglycoside antibiotic	antibiotic inactivation	AAC(6')-Ib-cr	Acinetobacter defluvii
k141_2423569_2	AAC(6')-IIa	3002594	protein homolog model	aminoglycoside antibiotic	antibiotic inactivation	AAC(6')	Acinetobacter sp003024515
k141_2119249_2	aadA	3002601	protein homolog model	aminoglycoside antibiotic	antibiotic inactivation	ANT(3'')	Acinetobacter idrijaensis
k141_2867784_1	aadA	3002601	protein homolog model	aminoglycoside antibiotic	antibiotic inactivation	ANT(3'')	Acinetobacter idrijaensis
k141_3129058_2	aadA	3002601	protein homolog model	aminoglycoside antibiotic	antibiotic inactivation	ANT(3'')	Acinetobacter idrijaensis
k141_3172516_1	aadA	3002601	protein homolog model	aminoglycoside antibiotic	antibiotic inactivation	ANT(3'')	Acinetobacter idrijaensis
k141_4258396_1	aadA	3002601	protein homolog model	aminoglycoside antibiotic	antibiotic inactivation	ANT(3'')	Acinetobacter idrijaensis
k141_1323389_1	aadA24	3002621	protein homolog model	aminoglycoside antibiotic	antibiotic inactivation	ANT(3'')	Acinetobacter idrijaensis
k141_3546764_5	aadA24	3002621	protein homolog model	aminoglycoside antibiotic	antibiotic inactivation	ANT(3'')	Acinetobacter idrijaensis
k141_1102463_2	aadA27	3004682	protein homolog model	aminoglycoside antibiotic	antibiotic inactivation	ANT(3'')	Acinetobacter pseudolwoffii
k141_1977694_2	aadA27	3004682	protein homolog model	aminoglycoside antibiotic	antibiotic inactivation	ANT(3'')	Acinetobacter pseudolwoffii
k141_5031160_1	aadA27	3004682	protein homolog model	aminoglycoside antibiotic	antibiotic inactivation	ANT(3'')	Acinetobacter pseudolwoffii
k141_1209195_2	abeM	3000753	protein homolog model	fluoroquinolone antibiotic; acridine dye; triclosan; disinfecting agents and intercalating dyes	antibiotic efflux	multidrug and toxic compound extrusion (MATE) transporter	Acinetobacter baumannii
k141_1379230_2	abeM	3000753	protein homolog model	fluoroquinolone antibiotic; acridine dye; triclosan; disinfecting agents and intercalating dyes	antibiotic efflux	multidrug and toxic compound extrusion (MATE) transporter	Acinetobacter baumannii
k141_1731304_1	abeM	3000753	protein homolog model	fluoroquinolone antibiotic; acridine dye; triclosan; disinfecting agents and intercalating dyes	antibiotic efflux	multidrug and toxic compound extrusion (MATE) transporter	Acinetobacter pittii
k141_1934465_2	abeM	3000753	protein homolog model	fluoroquinolone antibiotic; acridine dye; triclosan; disinfecting agents and intercalating dyes	antibiotic efflux	multidrug and toxic compound extrusion (MATE) transporter	Acinetobacter nosocomialis
k141_2011727_1	abeM	3000753	protein homolog model	fluoroquinolone antibiotic; acridine dye; triclosan; disinfecting agents and intercalating dyes	antibiotic efflux	multidrug and toxic compound extrusion (MATE) transporter	Acinetobacter nosocomialis
k141_2370244_1	abeM	3000753	protein homolog model	fluoroquinolone antibiotic; acridine dye; triclosan; disinfecting agents and intercalating dyes	antibiotic efflux	multidrug and toxic compound extrusion (MATE) transporter	Acinetobacter baumannii
k141_2493795_1	abeM	3000753	protein homolog model	fluoroquinolone antibiotic; acridine dye; triclosan; disinfecting agents and intercalating dyes	antibiotic efflux	multidrug and toxic compound extrusion (MATE) transporter	Acinetobacter pittii
k141_2587569_1	abeM	3000753	protein homolog model	fluoroquinolone antibiotic; acridine dye; triclosan; disinfecting agents and intercalating dyes	antibiotic efflux	multidrug and toxic compound extrusion (MATE) transporter	Acinetobacter pittii
k141_2914811_1	abeM	3000753	protein homolog model	fluoroquinolone antibiotic; acridine dye; triclosan; disinfecting agents and intercalating dyes	antibiotic efflux	multidrug and toxic compound extrusion (MATE) transporter	Acinetobacter pittii
k141_3108522_1	abeM	3000753	protein homolog model	fluoroquinolone antibiotic; acridine dye; triclosan; disinfecting agents and intercalating dyes	antibiotic efflux	multidrug and toxic compound extrusion (MATE) transporter	Acinetobacter seifertii
k141_3282015_1	abeM	3000753	protein homolog model	fluoroquinolone antibiotic; acridine dye; triclosan; disinfecting agents and intercalating dyes	antibiotic efflux	multidrug and toxic compound extrusion (MATE) transporter	Acinetobacter pittii
k141_3415908_1	abeM	3000753	protein homolog model	fluoroquinolone antibiotic; acridine dye; triclosan; disinfecting agents and intercalating dyes	antibiotic efflux	multidrug and toxic compound extrusion (MATE) transporter	Acinetobacter pittii
k141_388221_1	abeM	3000753	protein homolog model	fluoroquinolone antibiotic; acridine dye; triclosan; disinfecting agents and intercalating dyes	antibiotic efflux	multidrug and toxic compound extrusion (MATE) transporter	Acinetobacter pittii
k141_4037756_1	abeM	3000753	protein homolog model	fluoroquinolone antibiotic; acridine dye; triclosan; disinfecting agents and intercalating dyes	antibiotic efflux	multidrug and toxic compound extrusion (MATE) transporter	Acinetobacter pittii
k141_415563_3	abeM	3000753	protein homolog model	fluoroquinolone antibiotic; acridine dye; triclosan; disinfecting agents and intercalating dyes	antibiotic efflux	multidrug and toxic compound extrusion (MATE) transporter	Acinetobacter venetianus
k141_4173485_1	abeM	3000753	protein homolog model	fluoroquinolone antibiotic; acridine dye; triclosan; disinfecting agents and intercalating dyes	antibiotic efflux	multidrug and toxic compound extrusion (MATE) transporter	Acinetobacter pittii_H
k141_4227321_1	abeM	3000753	protein homolog model	fluoroquinolone antibiotic; acridine dye; triclosan; disinfecting agents and intercalating dyes	antibiotic efflux	multidrug and toxic compound extrusion (MATE) transporter	Acinetobacter seifertii
k141_4383793_1	abeM	3000753	protein homolog model	fluoroquinolone antibiotic; acridine dye; triclosan; disinfecting agents and intercalating dyes	antibiotic efflux	multidrug and toxic compound extrusion (MATE) transporter	Acinetobacter seifertii
k141_570035_1	abeM	3000753	protein homolog model	fluoroquinolone antibiotic; acridine dye; triclosan; disinfecting agents and intercalating dyes	antibiotic efflux	multidrug and toxic compound extrusion (MATE) transporter	Acinetobacter pittii
k141_6046398_3	abeM	3000753	protein homolog model	fluoroquinolone antibiotic; acridine dye; triclosan; disinfecting agents and intercalating dyes	antibiotic efflux	multidrug and toxic compound extrusion (MATE) transporter	Acinetobacter sp013009345
k141_6095013_1	abeM	3000753	protein homolog model	fluoroquinolone antibiotic; acridine dye; triclosan; disinfecting agents and intercalating dyes	antibiotic efflux	multidrug and toxic compound extrusion (MATE) transporter	Acinetobacter pittii
k141_6272975_2	abeM	3000753	protein homolog model	fluoroquinolone antibiotic; acridine dye; triclosan; disinfecting agents and intercalating dyes	antibiotic efflux	multidrug and toxic compound extrusion (MATE) transporter	Acinetobacter seifertii
k141_68218_1	abeM	3000753	protein homolog model	fluoroquinolone antibiotic; acridine dye; triclosan; disinfecting agents and intercalating dyes	antibiotic efflux	multidrug and toxic compound extrusion (MATE) transporter	Acinetobacter sp013009345
k141_940353_1	abeM	3000753	protein homolog model	fluoroquinolone antibiotic; acridine dye; triclosan; disinfecting agents and intercalating dyes	antibiotic efflux	multidrug and toxic compound extrusion (MATE) transporter	Acinetobacter nosocomialis
k141_94462_2	abeM	3000753	protein homolog model	fluoroquinolone antibiotic; acridine dye; triclosan; disinfecting agents and intercalating dyes	antibiotic efflux	multidrug and toxic compound extrusion (MATE) transporter	Acinetobacter pittii
k141_1927966_1	abeS	3000768	protein homolog model	macrolide antibiotic; aminocoumarin antibiotic	antibiotic efflux	small multidrug resistance (SMR) antibiotic efflux pump	Acinetobacter lactucae
k141_2506820_1	abeS	3000768	protein homolog model	macrolide antibiotic; aminocoumarin antibiotic	antibiotic efflux	small multidrug resistance (SMR) antibiotic efflux pump	Acinetobacter seifertii
k141_2917325_2	abeS	3000768	protein homolog model	macrolide antibiotic; aminocoumarin antibiotic	antibiotic efflux	small multidrug resistance (SMR) antibiotic efflux pump	Acinetobacter seifertii
k141_4010360_1	abeS	3000768	protein homolog model	macrolide antibiotic; aminocoumarin antibiotic	antibiotic efflux	small multidrug resistance (SMR) antibiotic efflux pump	Acinetobacter seifertii
k141_4080661_1	abeS	3000768	protein homolog model	macrolide antibiotic; aminocoumarin antibiotic	antibiotic efflux	small multidrug resistance (SMR) antibiotic efflux pump	Acinetobacter oleivorans
k141_409319_4	abeS	3000768	protein homolog model	macrolide antibiotic; aminocoumarin antibiotic	antibiotic efflux	small multidrug resistance (SMR) antibiotic efflux pump	Acinetobacter lactucae
k141_4148560_1	abeS	3000768	protein homolog model	macrolide antibiotic; aminocoumarin antibiotic	antibiotic efflux	small multidrug resistance (SMR) antibiotic efflux pump	Acinetobacter seifertii
k141_4698187_1	abeS	3000768	protein homolog model	macrolide antibiotic; aminocoumarin antibiotic	antibiotic efflux	small multidrug resistance (SMR) antibiotic efflux pump	Acinetobacter oleivorans
k141_4954449_11	abeS	3000768	protein homolog model	macrolide antibiotic; aminocoumarin antibiotic	antibiotic efflux	small multidrug resistance (SMR) antibiotic efflux pump	Acinetobacter pittii
k141_5169073_1	abeS	3000768	protein homolog model	macrolide antibiotic; aminocoumarin antibiotic	antibiotic efflux	small multidrug resistance (SMR) antibiotic efflux pump	Acinetobacter nosocomialis
k141_5642331_1	abeS	3000768	protein homolog model	macrolide antibiotic; aminocoumarin antibiotic	antibiotic efflux	small multidrug resistance (SMR) antibiotic efflux pump	Acinetobacter oleivorans
k141_594856_1	abeS	3000768	protein homolog model	macrolide antibiotic; aminocoumarin antibiotic	antibiotic efflux	small multidrug resistance (SMR) antibiotic efflux pump	Acinetobacter nosocomialis
k141_6134979_1	abeS	3000768	protein homolog model	macrolide antibiotic; aminocoumarin antibiotic	antibiotic efflux	small multidrug resistance (SMR) antibiotic efflux pump	Acinetobacter lactucae
k141_6193094_2	abeS	3000768	protein homolog model	macrolide antibiotic; aminocoumarin antibiotic	antibiotic efflux	small multidrug resistance (SMR) antibiotic efflux pump	Acinetobacter lactucae
k141_892228_3	abeS	3000768	protein homolog model	macrolide antibiotic; aminocoumarin antibiotic	antibiotic efflux	small multidrug resistance (SMR) antibiotic efflux pump	Acinetobacter oleivorans
k141_1021251_1	Acinetobacter baumannii AbaF	3004573	protein homolog model	fosfomycin	antibiotic efflux	major facilitator superfamily (MFS) antibiotic efflux pump	Acinetobacter baumannii
k141_1021269_1	Acinetobacter baumannii AbaF	3004573	protein homolog model	fosfomycin	antibiotic efflux	major facilitator superfamily (MFS) antibiotic efflux pump	Acinetobacter baumannii
k141_149675_1	Acinetobacter baumannii AbaF	3004573	protein homolog model	fosfomycin	antibiotic efflux	major facilitator superfamily (MFS) antibiotic efflux pump	Acinetobacter baumannii
k141_2470934_1	Acinetobacter baumannii AbaF	3004573	protein homolog model	fosfomycin	antibiotic efflux	major facilitator superfamily (MFS) antibiotic efflux pump	Acinetobacter oleivorans
k141_2833903_1	Acinetobacter baumannii AbaF	3004573	protein homolog model	fosfomycin	antibiotic efflux	major facilitator superfamily (MFS) antibiotic efflux pump	Acinetobacter baumannii
k141_2985292_1	Acinetobacter baumannii AbaF	3004573	protein homolog model	fosfomycin	antibiotic efflux	major facilitator superfamily (MFS) antibiotic efflux pump	Acinetobacter baumannii
k141_410222_3	Acinetobacter baumannii AbaF	3004573	protein homolog model	fosfomycin	antibiotic efflux	major facilitator superfamily (MFS) antibiotic efflux pump	Acinetobacter oleivorans
k141_4272099_2	Acinetobacter baumannii AbaF	3004573	protein homolog model	fosfomycin	antibiotic efflux	major facilitator superfamily (MFS) antibiotic efflux pump	Acinetobacter baumannii
k141_4819503_1	Acinetobacter baumannii AbaF	3004573	protein homolog model	fosfomycin	antibiotic efflux	major facilitator superfamily (MFS) antibiotic efflux pump	Acinetobacter baumannii
k141_5091126_1	Acinetobacter baumannii AbaF	3004573	protein homolog model	fosfomycin	antibiotic efflux	major facilitator superfamily (MFS) antibiotic efflux pump	Acinetobacter baumannii
k141_5584973_1	Acinetobacter baumannii AbaF	3004573	protein homolog model	fosfomycin	antibiotic efflux	major facilitator superfamily (MFS) antibiotic efflux pump	Acinetobacter baumannii
k141_6076764_2	Acinetobacter baumannii AbaF	3004573	protein homolog model	fosfomycin	antibiotic efflux	major facilitator superfamily (MFS) antibiotic efflux pump	Acinetobacter oleivorans
k141_6215598_1	Acinetobacter baumannii AbaF	3004573	protein homolog model	fosfomycin	antibiotic efflux	major facilitator superfamily (MFS) antibiotic efflux pump	Acinetobacter baumannii
k141_753797_1	Acinetobacter baumannii AbaF	3004573	protein homolog model	fosfomycin	antibiotic efflux	major facilitator superfamily (MFS) antibiotic efflux pump	Acinetobacter oleivorans
k141_877351_1	Acinetobacter baumannii AbaF	3004573	protein homolog model	fosfomycin	antibiotic efflux	major facilitator superfamily (MFS) antibiotic efflux pump	Acinetobacter baumannii
k141_139822_1	Acinetobacter baumannii AbaQ	3004574	protein homolog model	fluoroquinolone antibiotic	antibiotic efflux	major facilitator superfamily (MFS) antibiotic efflux pump	Acinetobacter pittii_H
k141_2015174_2	Acinetobacter baumannii AbaQ	3004574	protein homolog model	fluoroquinolone antibiotic	antibiotic efflux	major facilitator superfamily (MFS) antibiotic efflux pump	Acinetobacter nosocomialis
k141_2863169_1	Acinetobacter baumannii AbaQ	3004574	protein homolog model	fluoroquinolone antibiotic	antibiotic efflux	major facilitator superfamily (MFS) antibiotic efflux pump	Acinetobacter lactucae
k141_3421166_1	Acinetobacter baumannii AbaQ	3004574	protein homolog model	fluoroquinolone antibiotic	antibiotic efflux	major facilitator superfamily (MFS) antibiotic efflux pump	Acinetobacter pittii
k141_3548958_1	Acinetobacter baumannii AbaQ	3004574	protein homolog model	fluoroquinolone antibiotic	antibiotic efflux	major facilitator superfamily (MFS) antibiotic efflux pump	Acinetobacter baumannii
k141_3797459_1	Acinetobacter baumannii AbaQ	3004574	protein homolog model	fluoroquinolone antibiotic	antibiotic efflux	major facilitator superfamily (MFS) antibiotic efflux pump	Acinetobacter lactucae
k141_3803045_1	Acinetobacter baumannii AbaQ	3004574	protein homolog model	fluoroquinolone antibiotic	antibiotic efflux	major facilitator superfamily (MFS) antibiotic efflux pump	Acinetobacter lactucae
k141_3987421_2	Acinetobacter baumannii AbaQ	3004574	protein homolog model	fluoroquinolone antibiotic	antibiotic efflux	major facilitator superfamily (MFS) antibiotic efflux pump	Acinetobacter sp002365595
k141_4498820_5	Acinetobacter baumannii AbaQ	3004574	protein homolog model	fluoroquinolone antibiotic	antibiotic efflux	major facilitator superfamily (MFS) antibiotic efflux pump	Acinetobacter lactucae
k141_4980875_12	Acinetobacter baumannii AbaQ	3004574	protein homolog model	fluoroquinolone antibiotic	antibiotic efflux	major facilitator superfamily (MFS) antibiotic efflux pump	Acinetobacter pittii
k141_5864062_1	Acinetobacter baumannii AbaQ	3004574	protein homolog model	fluoroquinolone antibiotic	antibiotic efflux	major facilitator superfamily (MFS) antibiotic efflux pump	Acinetobacter lactucae
k141_87240_1	Acinetobacter baumannii AbaQ	3004574	protein homolog model	fluoroquinolone antibiotic	antibiotic efflux	major facilitator superfamily (MFS) antibiotic efflux pump	Acinetobacter lactucae
k141_1166253_2	Acinetobacter baumannii AmvA	3004577	protein homolog model	macrolide antibiotic; acridine dye; disinfecting agents and intercalating dyes	antibiotic efflux	major facilitator superfamily (MFS) antibiotic efflux pump	Acinetobacter oleivorans
k141_120485_1	Acinetobacter baumannii AmvA	3004577	protein homolog model	macrolide antibiotic; acridine dye; disinfecting agents and intercalating dyes	antibiotic efflux	major facilitator superfamily (MFS) antibiotic efflux pump	Acinetobacter oleivorans
k141_1649198_1	Acinetobacter baumannii AmvA	3004577	protein homolog model	macrolide antibiotic; acridine dye; disinfecting agents and intercalating dyes	antibiotic efflux	major facilitator superfamily (MFS) antibiotic efflux pump	Acinetobacter baumannii
k141_2317086_1	Acinetobacter baumannii AmvA	3004577	protein homolog model	macrolide antibiotic; acridine dye; disinfecting agents and intercalating dyes	antibiotic efflux	major facilitator superfamily (MFS) antibiotic efflux pump	Acinetobacter sp000313935
k141_3004584_1	Acinetobacter baumannii AmvA	3004577	protein homolog model	macrolide antibiotic; acridine dye; disinfecting agents and intercalating dyes	antibiotic efflux	major facilitator superfamily (MFS) antibiotic efflux pump	Acinetobacter oleivorans
k141_3281155_1	Acinetobacter baumannii AmvA	3004577	protein homolog model	macrolide antibiotic; acridine dye; disinfecting agents and intercalating dyes	antibiotic efflux	major facilitator superfamily (MFS) antibiotic efflux pump	Acinetobacter seifertii
k141_358398_1	Acinetobacter baumannii AmvA	3004577	protein homolog model	macrolide antibiotic; acridine dye; disinfecting agents and intercalating dyes	antibiotic efflux	major facilitator superfamily (MFS) antibiotic efflux pump	Acinetobacter oleivorans
k141_4208817_1	Acinetobacter baumannii AmvA	3004577	protein homolog model	macrolide antibiotic; acridine dye; disinfecting agents and intercalating dyes	antibiotic efflux	major facilitator superfamily (MFS) antibiotic efflux pump	Acinetobacter baumannii
k141_4275019_2	Acinetobacter baumannii AmvA	3004577	protein homolog model	macrolide antibiotic; acridine dye; disinfecting agents and intercalating dyes	antibiotic efflux	major facilitator superfamily (MFS) antibiotic efflux pump	Acinetobacter seifertii
k141_4335644_1	Acinetobacter baumannii AmvA	3004577	protein homolog model	macrolide antibiotic; acridine dye; disinfecting agents and intercalating dyes	antibiotic efflux	major facilitator superfamily (MFS) antibiotic efflux pump	Acinetobacter seifertii
k141_4451481_1	Acinetobacter baumannii AmvA	3004577	protein homolog model	macrolide antibiotic; acridine dye; disinfecting agents and intercalating dyes	antibiotic efflux	major facilitator superfamily (MFS) antibiotic efflux pump	Acinetobacter oleivorans
k141_4521094_5	Acinetobacter baumannii AmvA	3004577	protein homolog model	macrolide antibiotic; acridine dye; disinfecting agents and intercalating dyes	antibiotic efflux	major facilitator superfamily (MFS) antibiotic efflux pump	Acinetobacter oleivorans
k141_4601852_1	Acinetobacter baumannii AmvA	3004577	protein homolog model	macrolide antibiotic; acridine dye; disinfecting agents and intercalating dyes	antibiotic efflux	major facilitator superfamily (MFS) antibiotic efflux pump	Acinetobacter pittii
k141_4963872_1	Acinetobacter baumannii AmvA	3004577	protein homolog model	macrolide antibiotic; acridine dye; disinfecting agents and intercalating dyes	antibiotic efflux	major facilitator superfamily (MFS) antibiotic efflux pump	Acinetobacter seifertii
k141_4992561_1	Acinetobacter baumannii AmvA	3004577	protein homolog model	macrolide antibiotic; acridine dye; disinfecting agents and intercalating dyes	antibiotic efflux	major facilitator superfamily (MFS) antibiotic efflux pump	Acinetobacter sp000313935
k141_5246599_1	Acinetobacter baumannii AmvA	3004577	protein homolog model	macrolide antibiotic; acridine dye; disinfecting agents and intercalating dyes	antibiotic efflux	major facilitator superfamily (MFS) antibiotic efflux pump	Acinetobacter sp000313935
k141_539252_1	Acinetobacter baumannii AmvA	3004577	protein homolog model	macrolide antibiotic; acridine dye; disinfecting agents and intercalating dyes	antibiotic efflux	major facilitator superfamily (MFS) antibiotic efflux pump	Acinetobacter oleivorans
k141_5521347_1	Acinetobacter baumannii AmvA	3004577	protein homolog model	macrolide antibiotic; acridine dye; disinfecting agents and intercalating dyes	antibiotic efflux	major facilitator superfamily (MFS) antibiotic efflux pump	Acinetobacter baumannii
k141_5532817_1	Acinetobacter baumannii AmvA	3004577	protein homolog model	macrolide antibiotic; acridine dye; disinfecting agents and intercalating dyes	antibiotic efflux	major facilitator superfamily (MFS) antibiotic efflux pump	Acinetobacter oleivorans
k141_6164865_1	Acinetobacter baumannii AmvA	3004577	protein homolog model	macrolide antibiotic; acridine dye; disinfecting agents and intercalating dyes	antibiotic efflux	major facilitator superfamily (MFS) antibiotic efflux pump	Acinetobacter sp013009345
k141_6294611_2	Acinetobacter baumannii AmvA	3004577	protein homolog model	macrolide antibiotic; acridine dye; disinfecting agents and intercalating dyes	antibiotic efflux	major facilitator superfamily (MFS) antibiotic efflux pump	Acinetobacter sp000313935
k141_890027_1	Acinetobacter baumannii AmvA	3004577	protein homolog model	macrolide antibiotic; acridine dye; disinfecting agents and intercalating dyes	antibiotic efflux	major facilitator superfamily (MFS) antibiotic efflux pump	Acinetobacter oleivorans
k141_1609606_1	Acinetobacter baumannii parC conferring resistance to fluoroquinolones	3003818	protein variant model	fluoroquinolone antibiotic	antibiotic target alteration	fluoroquinolone resistant parC	Acinetobacter junii
k141_170897_1	Acinetobacter baumannii parC conferring resistance to fluoroquinolones	3003818	protein variant model	fluoroquinolone antibiotic	antibiotic target alteration	fluoroquinolone resistant parC	Acinetobacter brisouii
k141_1806036_1	Acinetobacter baumannii parC conferring resistance to fluoroquinolones	3003818	protein variant model	fluoroquinolone antibiotic	antibiotic target alteration	fluoroquinolone resistant parC	Acinetobacter junii
k141_1963702_1	Acinetobacter baumannii parC conferring resistance to fluoroquinolones	3003818	protein variant model	fluoroquinolone antibiotic	antibiotic target alteration	fluoroquinolone resistant parC	Acinetobacter junii
k141_200929_1	Acinetobacter baumannii parC conferring resistance to fluoroquinolones	3003818	protein variant model	fluoroquinolone antibiotic	antibiotic target alteration	fluoroquinolone resistant parC	Acinetobacter baumannii
k141_2216623_1	Acinetobacter baumannii parC conferring resistance to fluoroquinolones	3003818	protein variant model	fluoroquinolone antibiotic	antibiotic target alteration	fluoroquinolone resistant parC	Acinetobacter junii
k141_2368262_4	Acinetobacter baumannii parC conferring resistance to fluoroquinolones	3003818	protein variant model	fluoroquinolone antibiotic	antibiotic target alteration	fluoroquinolone resistant parC	Acinetobacter junii
k141_2553451_1	Acinetobacter baumannii parC conferring resistance to fluoroquinolones	3003818	protein variant model	fluoroquinolone antibiotic	antibiotic target alteration	fluoroquinolone resistant parC	Acinetobacter johnsonii
k141_2556654_1	Acinetobacter baumannii parC conferring resistance to fluoroquinolones	3003818	protein variant model	fluoroquinolone antibiotic	antibiotic target alteration	fluoroquinolone resistant parC	Acinetobacter junii
k141_2574844_3	Acinetobacter baumannii parC conferring resistance to fluoroquinolones	3003818	protein variant model	fluoroquinolone antibiotic	antibiotic target alteration	fluoroquinolone resistant parC	Acinetobacter sp000214135
k141_2661210_2	Acinetobacter baumannii parC conferring resistance to fluoroquinolones	3003818	protein variant model	fluoroquinolone antibiotic	antibiotic target alteration	fluoroquinolone resistant parC	Acinetobacter radioresistens
k141_2866003_1	Acinetobacter baumannii parC conferring resistance to fluoroquinolones	3003818	protein variant model	fluoroquinolone antibiotic	antibiotic target alteration	fluoroquinolone resistant parC	Acinetobacter radioresistens
k141_2904270_2	Acinetobacter baumannii parC conferring resistance to fluoroquinolones	3003818	protein variant model	fluoroquinolone antibiotic	antibiotic target alteration	fluoroquinolone resistant parC	Acinetobacter dispersus
k141_3036765_1	Acinetobacter baumannii parC conferring resistance to fluoroquinolones	3003818	protein variant model	fluoroquinolone antibiotic	antibiotic target alteration	fluoroquinolone resistant parC	Acinetobacter junii
k141_3184305_1	Acinetobacter baumannii parC conferring resistance to fluoroquinolones	3003818	protein variant model	fluoroquinolone antibiotic	antibiotic target alteration	fluoroquinolone resistant parC	Acinetobacter johnsonii
k141_3362972_1	Acinetobacter baumannii parC conferring resistance to fluoroquinolones	3003818	protein variant model	fluoroquinolone antibiotic	antibiotic target alteration	fluoroquinolone resistant parC	Acinetobacter brisouii
k141_3515585_1	Acinetobacter baumannii parC conferring resistance to fluoroquinolones	3003818	protein variant model	fluoroquinolone antibiotic	antibiotic target alteration	fluoroquinolone resistant parC	Acinetobacter junii
k141_3772864_1	Acinetobacter baumannii parC conferring resistance to fluoroquinolones	3003818	protein variant model	fluoroquinolone antibiotic	antibiotic target alteration	fluoroquinolone resistant parC	Acinetobacter junii
k141_3776557_1	Acinetobacter baumannii parC conferring resistance to fluoroquinolones	3003818	protein variant model	fluoroquinolone antibiotic	antibiotic target alteration	fluoroquinolone resistant parC	Acinetobacter junii
k141_391330_1	Acinetobacter baumannii parC conferring resistance to fluoroquinolones	3003818	protein variant model	fluoroquinolone antibiotic	antibiotic target alteration	fluoroquinolone resistant parC	Acinetobacter brisouii
k141_393083_3	Acinetobacter baumannii parC conferring resistance to fluoroquinolones	3003818	protein variant model	fluoroquinolone antibiotic	antibiotic target alteration	fluoroquinolone resistant parC	Acinetobacter pittii
k141_393102_3	Acinetobacter baumannii parC conferring resistance to fluoroquinolones	3003818	protein variant model	fluoroquinolone antibiotic	antibiotic target alteration	fluoroquinolone resistant parC	Acinetobacter oleivorans
k141_4037806_1	Acinetobacter baumannii parC conferring resistance to fluoroquinolones	3003818	protein variant model	fluoroquinolone antibiotic	antibiotic target alteration	fluoroquinolone resistant parC	Acinetobacter pittii
k141_4112005_1	Acinetobacter baumannii parC conferring resistance to fluoroquinolones	3003818	protein variant model	fluoroquinolone antibiotic	antibiotic target alteration	fluoroquinolone resistant parC	Acinetobacter junii
k141_430420_1	Acinetobacter baumannii parC conferring resistance to fluoroquinolones	3003818	protein variant model	fluoroquinolone antibiotic	antibiotic target alteration	fluoroquinolone resistant parC	Acinetobacter junii
k141_4331182_1	Acinetobacter baumannii parC conferring resistance to fluoroquinolones	3003818	protein variant model	fluoroquinolone antibiotic	antibiotic target alteration	fluoroquinolone resistant parC	Acinetobacter junii
k141_4905671_1	Acinetobacter baumannii parC conferring resistance to fluoroquinolones	3003818	protein variant model	fluoroquinolone antibiotic	antibiotic target alteration	fluoroquinolone resistant parC	Acinetobacter brisouii
k141_5163066_1	Acinetobacter baumannii parC conferring resistance to fluoroquinolones	3003818	protein variant model	fluoroquinolone antibiotic	antibiotic target alteration	fluoroquinolone resistant parC	Acinetobacter parvus
k141_5558019_1	Acinetobacter baumannii parC conferring resistance to fluoroquinolones	3003818	protein variant model	fluoroquinolone antibiotic	antibiotic target alteration	fluoroquinolone resistant parC	Acinetobacter bereziniae
k141_5638850_1	Acinetobacter baumannii parC conferring resistance to fluoroquinolones	3003818	protein variant model	fluoroquinolone antibiotic	antibiotic target alteration	fluoroquinolone resistant parC	Acinetobacter parvus
k141_5699771_2	Acinetobacter baumannii parC conferring resistance to fluoroquinolones	3003818	protein variant model	fluoroquinolone antibiotic	antibiotic target alteration	fluoroquinolone resistant parC	Acinetobacter brisouii
k141_5871011_1	Acinetobacter baumannii parC conferring resistance to fluoroquinolones	3003818	protein variant model	fluoroquinolone antibiotic	antibiotic target alteration	fluoroquinolone resistant parC	Acinetobacter junii
k141_5913953_1	Acinetobacter baumannii parC conferring resistance to fluoroquinolones	3003818	protein variant model	fluoroquinolone antibiotic	antibiotic target alteration	fluoroquinolone resistant parC	Acinetobacter junii
k141_6008437_1	Acinetobacter baumannii parC conferring resistance to fluoroquinolones	3003818	protein variant model	fluoroquinolone antibiotic	antibiotic target alteration	fluoroquinolone resistant parC	Acinetobacter sp002165255
k141_616703_1	Acinetobacter baumannii parC conferring resistance to fluoroquinolones	3003818	protein variant model	fluoroquinolone antibiotic	antibiotic target alteration	fluoroquinolone resistant parC	Acinetobacter junii
k141_685179_1	Acinetobacter baumannii parC conferring resistance to fluoroquinolones	3003818	protein variant model	fluoroquinolone antibiotic	antibiotic target alteration	fluoroquinolone resistant parC	Acinetobacter seifertii
k141_789800_1	Acinetobacter baumannii parC conferring resistance to fluoroquinolones	3003818	protein variant model	fluoroquinolone antibiotic	antibiotic target alteration	fluoroquinolone resistant parC	Acinetobacter junii
k141_873105_1	Acinetobacter baumannii parC conferring resistance to fluoroquinolones	3003818	protein variant model	fluoroquinolone antibiotic	antibiotic target alteration	fluoroquinolone resistant parC	Acinetobacter seifertii
k141_851109_1	ADC-106	3006286	protein homolog model	cephalosporin	antibiotic inactivation	ADC beta-lactamases pending classification for carbapenemase activity	Acinetobacter baumannii
k141_5137696_2	ADC-13	3003857	protein homolog model	cephalosporin	antibiotic inactivation	ADC beta-lactamase without carbapenemase activity	Acinetobacter oleivorans
k141_2996679_2	ADC-133	3006308	protein homolog model	cephalosporin	antibiotic inactivation	ADC beta-lactamases pending classification for carbapenemase activity	Acinetobacter seifertii
k141_1638339_1	ADC-134	3006309	protein homolog model	cephalosporin	antibiotic inactivation	ADC beta-lactamases pending classification for carbapenemase activity	Acinetobacter oleivorans
k141_1859052_1	ADC-134	3006309	protein homolog model	cephalosporin	antibiotic inactivation	ADC beta-lactamases pending classification for carbapenemase activity	Acinetobacter oleivorans
k141_5860871_4	ADC-134	3006309	protein homolog model	cephalosporin	antibiotic inactivation	ADC beta-lactamases pending classification for carbapenemase activity	Acinetobacter oleivorans
k141_4084927_1	ADC-135	3006310	protein homolog model	cephalosporin	antibiotic inactivation	ADC beta-lactamases pending classification for carbapenemase activity	Acinetobacter oleivorans
k141_1859129_1	ADC-149	3006323	protein homolog model	cephalosporin	antibiotic inactivation	ADC beta-lactamases pending classification for carbapenemase activity	Acinetobacter oleivorans
k141_1966760_1	ADC-195	3006364	protein homolog model	cephalosporin	antibiotic inactivation	ADC beta-lactamases pending classification for carbapenemase activity	Acinetobacter baumannii
k141_973175_1	ADC-195	3006364	protein homolog model	cephalosporin	antibiotic inactivation	ADC beta-lactamases pending classification for carbapenemase activity	Acinetobacter baumannii
k141_3794001_1	ADC-206	3006375	protein homolog model	cephalosporin	antibiotic inactivation	ADC beta-lactamases pending classification for carbapenemase activity	Acinetobacter pittii_H
k141_4073596_2	ADC-206	3006375	protein homolog model	cephalosporin	antibiotic inactivation	ADC beta-lactamases pending classification for carbapenemase activity	Acinetobacter baumannii
k141_1839333_1	ADC-247	3006417	protein homolog model	cephalosporin	antibiotic inactivation	ADC beta-lactamases pending classification for carbapenemase activity	Acinetobacter baumannii
k141_5410326_1	ADC-43	3003874	protein homolog model	cephalosporin	antibiotic inactivation	ADC beta-lactamase without carbapenemase activity	Acinetobacter baumannii
k141_39148_1	ADC-82	3003888	protein homolog model	cephalosporin	antibiotic inactivation	ADC beta-lactamase without carbapenemase activity	Acinetobacter baumannii
k141_2543230_1	ADC-87	3006444	protein homolog model	cephalosporin	antibiotic inactivation	ADC beta-lactamases pending classification for carbapenemase activity	Acinetobacter baumannii
k141_5554849_3	adeA	3000774	protein homolog model	glycylcycline; tetracycline antibiotic	antibiotic efflux	resistance-nodulation-cell division (RND) antibiotic efflux pump	Acinetobacter baumannii
k141_5606234_1	adeA	3000774	protein homolog model	glycylcycline; tetracycline antibiotic	antibiotic efflux	resistance-nodulation-cell division (RND) antibiotic efflux pump	Acinetobacter baumannii
k141_1028174_1	adeB	3000775	protein homolog model	glycylcycline; tetracycline antibiotic	antibiotic efflux	resistance-nodulation-cell division (RND) antibiotic efflux pump	Acinetobacter sp013072695
k141_1516265_1	adeB	3000775	protein homolog model	glycylcycline; tetracycline antibiotic	antibiotic efflux	resistance-nodulation-cell division (RND) antibiotic efflux pump	Acinetobacter pittii_E
k141_1807622_2	adeB	3000775	protein homolog model	glycylcycline; tetracycline antibiotic	antibiotic efflux	resistance-nodulation-cell division (RND) antibiotic efflux pump	Acinetobacter courvalinii
k141_1833961_1	adeB	3000775	protein homolog model	glycylcycline; tetracycline antibiotic	antibiotic efflux	resistance-nodulation-cell division (RND) antibiotic efflux pump	Acinetobacter sp000369645
k141_1880641_2	adeB	3000775	protein homolog model	glycylcycline; tetracycline antibiotic	antibiotic efflux	resistance-nodulation-cell division (RND) antibiotic efflux pump	Acinetobacter sp002135205
k141_1971074_1	adeB	3000775	protein homolog model	glycylcycline; tetracycline antibiotic	antibiotic efflux	resistance-nodulation-cell division (RND) antibiotic efflux pump	Acinetobacter sp011753255
k141_1971081_1	adeB	3000775	protein homolog model	glycylcycline; tetracycline antibiotic	antibiotic efflux	resistance-nodulation-cell division (RND) antibiotic efflux pump	Acinetobacter sp002135205
k141_1985780_1	adeB	3000775	protein homolog model	glycylcycline; tetracycline antibiotic	antibiotic efflux	resistance-nodulation-cell division (RND) antibiotic efflux pump	Acinetobacter sp002135205
k141_1987357_1	adeB	3000775	protein homolog model	glycylcycline; tetracycline antibiotic	antibiotic efflux	resistance-nodulation-cell division (RND) antibiotic efflux pump	Acinetobacter bereziniae
k141_203285_3	adeB	3000775	protein homolog model	glycylcycline; tetracycline antibiotic	antibiotic efflux	resistance-nodulation-cell division (RND) antibiotic efflux pump	Acinetobacter baumannii
k141_223012_2	adeB	3000775	protein homolog model	glycylcycline; tetracycline antibiotic	antibiotic efflux	resistance-nodulation-cell division (RND) antibiotic efflux pump	Acinetobacter modestus
k141_2289305_2	adeB	3000775	protein homolog model	glycylcycline; tetracycline antibiotic	antibiotic efflux	resistance-nodulation-cell division (RND) antibiotic efflux pump	Acinetobacter oleivorans
k141_2562932_1	adeB	3000775	protein homolog model	glycylcycline; tetracycline antibiotic	antibiotic efflux	resistance-nodulation-cell division (RND) antibiotic efflux pump	Acinetobacter sp002135205
k141_3036961_1	adeB	3000775	protein homolog model	glycylcycline; tetracycline antibiotic	antibiotic efflux	resistance-nodulation-cell division (RND) antibiotic efflux pump	Acinetobacter sp011753255
k141_3069746_1	adeB	3000775	protein homolog model	glycylcycline; tetracycline antibiotic	antibiotic efflux	resistance-nodulation-cell division (RND) antibiotic efflux pump	Acinetobacter bereziniae
k141_3234011_2	adeB	3000775	protein homolog model	glycylcycline; tetracycline antibiotic	antibiotic efflux	resistance-nodulation-cell division (RND) antibiotic efflux pump	Acinetobacter sp000369405
k141_3378343_1	adeB	3000775	protein homolog model	glycylcycline; tetracycline antibiotic	antibiotic efflux	resistance-nodulation-cell division (RND) antibiotic efflux pump	Acinetobacter vivianii
k141_3599503_1	adeB	3000775	protein homolog model	glycylcycline; tetracycline antibiotic	antibiotic efflux	resistance-nodulation-cell division (RND) antibiotic efflux pump	Acinetobacter sp000369505
k141_371350_1	adeB	3000775	protein homolog model	glycylcycline; tetracycline antibiotic	antibiotic efflux	resistance-nodulation-cell division (RND) antibiotic efflux pump	Acinetobacter sp000369645
k141_3769269_1	adeB	3000775	protein homolog model	glycylcycline; tetracycline antibiotic	antibiotic efflux	resistance-nodulation-cell division (RND) antibiotic efflux pump	Acinetobacter sp013072695
k141_40193_1	adeB	3000775	protein homolog model	glycylcycline; tetracycline antibiotic	antibiotic efflux	resistance-nodulation-cell division (RND) antibiotic efflux pump	Acinetobacter colistiniresistens
k141_4203152_1	adeB	3000775	protein homolog model	glycylcycline; tetracycline antibiotic	antibiotic efflux	resistance-nodulation-cell division (RND) antibiotic efflux pump	Acinetobacter vivianii
k141_4399676_1	adeB	3000775	protein homolog model	glycylcycline; tetracycline antibiotic	antibiotic efflux	resistance-nodulation-cell division (RND) antibiotic efflux pump	Acinetobacter sp013009345
k141_443059_1	adeB	3000775	protein homolog model	glycylcycline; tetracycline antibiotic	antibiotic efflux	resistance-nodulation-cell division (RND) antibiotic efflux pump	Acinetobacter modestus
k141_4436157_1	adeB	3000775	protein homolog model	glycylcycline; tetracycline antibiotic	antibiotic efflux	resistance-nodulation-cell division (RND) antibiotic efflux pump	Acinetobacter bereziniae_A
k141_4449198_1	adeB	3000775	protein homolog model	glycylcycline; tetracycline antibiotic	antibiotic efflux	resistance-nodulation-cell division (RND) antibiotic efflux pump	Acinetobacter bereziniae
k141_4579383_1	adeB	3000775	protein homolog model	glycylcycline; tetracycline antibiotic	antibiotic efflux	resistance-nodulation-cell division (RND) antibiotic efflux pump	Acinetobacter haemolyticus
k141_4642411_1	adeB	3000775	protein homolog model	glycylcycline; tetracycline antibiotic	antibiotic efflux	resistance-nodulation-cell division (RND) antibiotic efflux pump	Acinetobacter sp000369805
k141_4642437_2	adeB	3000775	protein homolog model	glycylcycline; tetracycline antibiotic	antibiotic efflux	resistance-nodulation-cell division (RND) antibiotic efflux pump	Acinetobacter sp000369805
k141_4695852_2	adeB	3000775	protein homolog model	glycylcycline; tetracycline antibiotic	antibiotic efflux	resistance-nodulation-cell division (RND) antibiotic efflux pump	Acinetobacter vivianii
k141_4821621_1	adeB	3000775	protein homolog model	glycylcycline; tetracycline antibiotic	antibiotic efflux	resistance-nodulation-cell division (RND) antibiotic efflux pump	Acinetobacter oleivorans
k141_4849651_1	adeB	3000775	protein homolog model	glycylcycline; tetracycline antibiotic	antibiotic efflux	resistance-nodulation-cell division (RND) antibiotic efflux pump	Acinetobacter sp002135205
k141_4915357_1	adeB	3000775	protein homolog model	glycylcycline; tetracycline antibiotic	antibiotic efflux	resistance-nodulation-cell division (RND) antibiotic efflux pump	Acinetobacter modestus
k141_4997154_5	adeB	3000775	protein homolog model	glycylcycline; tetracycline antibiotic	antibiotic efflux	resistance-nodulation-cell division (RND) antibiotic efflux pump	Acinetobacter vivianii
k141_5052149_2	adeB	3000775	protein homolog model	glycylcycline; tetracycline antibiotic	antibiotic efflux	resistance-nodulation-cell division (RND) antibiotic efflux pump	Acinetobacter sp002135205
k141_5184793_1	adeB	3000775	protein homolog model	glycylcycline; tetracycline antibiotic	antibiotic efflux	resistance-nodulation-cell division (RND) antibiotic efflux pump	Acinetobacter sp011753255
k141_5211836_1	adeB	3000775	protein homolog model	glycylcycline; tetracycline antibiotic	antibiotic efflux	resistance-nodulation-cell division (RND) antibiotic efflux pump	Acinetobacter sp000369645
k141_5224746_7	adeB	3000775	protein homolog model	glycylcycline; tetracycline antibiotic	antibiotic efflux	resistance-nodulation-cell division (RND) antibiotic efflux pump	Acinetobacter oleivorans
k141_5554849_4	adeB	3000775	protein homolog model	glycylcycline; tetracycline antibiotic	antibiotic efflux	resistance-nodulation-cell division (RND) antibiotic efflux pump	Acinetobacter baumannii
k141_5606234_2	adeB	3000775	protein homolog model	glycylcycline; tetracycline antibiotic	antibiotic efflux	resistance-nodulation-cell division (RND) antibiotic efflux pump	Acinetobacter baumannii
k141_5856646_1	adeB	3000775	protein homolog model	glycylcycline; tetracycline antibiotic	antibiotic efflux	resistance-nodulation-cell division (RND) antibiotic efflux pump	Acinetobacter bereziniae_A
k141_5872373_1	adeB	3000775	protein homolog model	glycylcycline; tetracycline antibiotic	antibiotic efflux	resistance-nodulation-cell division (RND) antibiotic efflux pump	Acinetobacter sp000369405
k141_6148882_1	adeB	3000775	protein homolog model	glycylcycline; tetracycline antibiotic	antibiotic efflux	resistance-nodulation-cell division (RND) antibiotic efflux pump	Acinetobacter bereziniae
k141_6286173_1	adeB	3000775	protein homolog model	glycylcycline; tetracycline antibiotic	antibiotic efflux	resistance-nodulation-cell division (RND) antibiotic efflux pump	Acinetobacter sp002135205
k141_715_1	adeB	3000775	protein homolog model	glycylcycline; tetracycline antibiotic	antibiotic efflux	resistance-nodulation-cell division (RND) antibiotic efflux pump	Acinetobacter sp002135205
k141_770171_1	adeB	3000775	protein homolog model	glycylcycline; tetracycline antibiotic	antibiotic efflux	resistance-nodulation-cell division (RND) antibiotic efflux pump	Acinetobacter sp002135205
k141_812002_1	adeB	3000775	protein homolog model	glycylcycline; tetracycline antibiotic	antibiotic efflux	resistance-nodulation-cell division (RND) antibiotic efflux pump	Acinetobacter vivianii
k141_876178_1	adeB	3000775	protein homolog model	glycylcycline; tetracycline antibiotic	antibiotic efflux	resistance-nodulation-cell division (RND) antibiotic efflux pump	Acinetobacter sp002135205
k141_947120_1	adeB	3000775	protein homolog model	glycylcycline; tetracycline antibiotic	antibiotic efflux	resistance-nodulation-cell division (RND) antibiotic efflux pump	Acinetobacter modestus
k141_949953_1	adeB	3000775	protein homolog model	glycylcycline; tetracycline antibiotic	antibiotic efflux	resistance-nodulation-cell division (RND) antibiotic efflux pump	Acinetobacter sp002135205
k141_1063683_1	adeF	3000777	protein homolog model	fluoroquinolone antibiotic; tetracycline antibiotic	antibiotic efflux	resistance-nodulation-cell division (RND) antibiotic efflux pump	Acinetobacter colistiniresistens
k141_1063731_2	adeF	3000777	protein homolog model	fluoroquinolone antibiotic; tetracycline antibiotic	antibiotic efflux	resistance-nodulation-cell division (RND) antibiotic efflux pump	Acinetobacter colistiniresistens
k141_1082254_1	adeF	3000777	protein homolog model	fluoroquinolone antibiotic; tetracycline antibiotic	antibiotic efflux	resistance-nodulation-cell division (RND) antibiotic efflux pump	Acinetobacter vivianii
k141_1249051_1	adeF	3000777	protein homolog model	fluoroquinolone antibiotic; tetracycline antibiotic	antibiotic efflux	resistance-nodulation-cell division (RND) antibiotic efflux pump	Acinetobacter colistiniresistens
k141_1257219_1	adeF	3000777	protein homolog model	fluoroquinolone antibiotic; tetracycline antibiotic	antibiotic efflux	resistance-nodulation-cell division (RND) antibiotic efflux pump	Acinetobacter sp000369805
k141_127480_1	adeF	3000777	protein homolog model	fluoroquinolone antibiotic; tetracycline antibiotic	antibiotic efflux	resistance-nodulation-cell division (RND) antibiotic efflux pump	Acinetobacter sp002135205
k141_1296142_1	adeF	3000777	protein homolog model	fluoroquinolone antibiotic; tetracycline antibiotic	antibiotic efflux	resistance-nodulation-cell division (RND) antibiotic efflux pump	Acinetobacter baumannii
k141_1323333_1	adeF	3000777	protein homolog model	fluoroquinolone antibiotic; tetracycline antibiotic	antibiotic efflux	resistance-nodulation-cell division (RND) antibiotic efflux pump	Acinetobacter sp002135205
k141_1383264_1	adeF	3000777	protein homolog model	fluoroquinolone antibiotic; tetracycline antibiotic	antibiotic efflux	resistance-nodulation-cell division (RND) antibiotic efflux pump	Acinetobacter sp004331175
k141_1389789_1	adeF	3000777	protein homolog model	fluoroquinolone antibiotic; tetracycline antibiotic	antibiotic efflux	resistance-nodulation-cell division (RND) antibiotic efflux pump	Acinetobacter baumannii
k141_1391879_1	adeF	3000777	protein homolog model	fluoroquinolone antibiotic; tetracycline antibiotic	antibiotic efflux	resistance-nodulation-cell division (RND) antibiotic efflux pump	Acinetobacter pittii
k141_1425629_2	adeF	3000777	protein homolog model	fluoroquinolone antibiotic; tetracycline antibiotic	antibiotic efflux	resistance-nodulation-cell division (RND) antibiotic efflux pump	Acinetobacter sp000369405
k141_1542694_1	adeF	3000777	protein homolog model	fluoroquinolone antibiotic; tetracycline antibiotic	antibiotic efflux	resistance-nodulation-cell division (RND) antibiotic efflux pump	Acinetobacter pittii
k141_1592581_1	adeF	3000777	protein homolog model	fluoroquinolone antibiotic; tetracycline antibiotic	antibiotic efflux	resistance-nodulation-cell division (RND) antibiotic efflux pump	Acinetobacter tandoii
k141_1750783_1	adeF	3000777	protein homolog model	fluoroquinolone antibiotic; tetracycline antibiotic	antibiotic efflux	resistance-nodulation-cell division (RND) antibiotic efflux pump	Acinetobacter gyllenbergii
k141_1755960_1	adeF	3000777	protein homolog model	fluoroquinolone antibiotic; tetracycline antibiotic	antibiotic efflux	resistance-nodulation-cell division (RND) antibiotic efflux pump	Acinetobacter pittii
k141_1798044_2	adeF	3000777	protein homolog model	fluoroquinolone antibiotic; tetracycline antibiotic	antibiotic efflux	resistance-nodulation-cell division (RND) antibiotic efflux pump	Acinetobacter sp000369805
k141_1805220_1	adeF	3000777	protein homolog model	fluoroquinolone antibiotic; tetracycline antibiotic	antibiotic efflux	resistance-nodulation-cell division (RND) antibiotic efflux pump	Acinetobacter pittii
k141_1820640_4	adeF	3000777	protein homolog model	fluoroquinolone antibiotic; tetracycline antibiotic	antibiotic efflux	resistance-nodulation-cell division (RND) antibiotic efflux pump	Acinetobacter bereziniae
k141_1824595_1	adeF	3000777	protein homolog model	fluoroquinolone antibiotic; tetracycline antibiotic	antibiotic efflux	resistance-nodulation-cell division (RND) antibiotic efflux pump	Acinetobacter colistiniresistens
k141_187346_1	adeF	3000777	protein homolog model	fluoroquinolone antibiotic; tetracycline antibiotic	antibiotic efflux	resistance-nodulation-cell division (RND) antibiotic efflux pump	Acinetobacter seifertii
k141_1874097_2	adeF	3000777	protein homolog model	fluoroquinolone antibiotic; tetracycline antibiotic	antibiotic efflux	resistance-nodulation-cell division (RND) antibiotic efflux pump	Acinetobacter seifertii
k141_1895903_1	adeF	3000777	protein homolog model	fluoroquinolone antibiotic; tetracycline antibiotic	antibiotic efflux	resistance-nodulation-cell division (RND) antibiotic efflux pump	Acinetobacter courvalinii
k141_1895921_1	adeF	3000777	protein homolog model	fluoroquinolone antibiotic; tetracycline antibiotic	antibiotic efflux	resistance-nodulation-cell division (RND) antibiotic efflux pump	Acinetobacter vivianii
k141_1896018_1	adeF	3000777	protein homolog model	fluoroquinolone antibiotic; tetracycline antibiotic	antibiotic efflux	resistance-nodulation-cell division (RND) antibiotic efflux pump	Acinetobacter oleivorans
k141_1978022_1	adeF	3000777	protein homolog model	fluoroquinolone antibiotic; tetracycline antibiotic	antibiotic efflux	resistance-nodulation-cell division (RND) antibiotic efflux pump	Acinetobacter venetianus
k141_2021458_1	adeF	3000777	protein homolog model	fluoroquinolone antibiotic; tetracycline antibiotic	antibiotic efflux	resistance-nodulation-cell division (RND) antibiotic efflux pump	Acinetobacter colistiniresistens
k141_2028184_1	adeF	3000777	protein homolog model	fluoroquinolone antibiotic; tetracycline antibiotic	antibiotic efflux	resistance-nodulation-cell division (RND) antibiotic efflux pump	Acinetobacter sp000369645
k141_2091794_1	adeF	3000777	protein homolog model	fluoroquinolone antibiotic; tetracycline antibiotic	antibiotic efflux	resistance-nodulation-cell division (RND) antibiotic efflux pump	Acinetobacter pittii
k141_2098092_1	adeF	3000777	protein homolog model	fluoroquinolone antibiotic; tetracycline antibiotic	antibiotic efflux	resistance-nodulation-cell division (RND) antibiotic efflux pump	Acinetobacter baumannii
k141_2134119_2	adeF	3000777	protein homolog model	fluoroquinolone antibiotic; tetracycline antibiotic	antibiotic efflux	resistance-nodulation-cell division (RND) antibiotic efflux pump	Acinetobacter colistiniresistens
k141_2166380_1	adeF	3000777	protein homolog model	fluoroquinolone antibiotic; tetracycline antibiotic	antibiotic efflux	resistance-nodulation-cell division (RND) antibiotic efflux pump	Acinetobacter pittii
k141_2174969_1	adeF	3000777	protein homolog model	fluoroquinolone antibiotic; tetracycline antibiotic	antibiotic efflux	resistance-nodulation-cell division (RND) antibiotic efflux pump	Acinetobacter nosocomialis
k141_2230368_1	adeF	3000777	protein homolog model	fluoroquinolone antibiotic; tetracycline antibiotic	antibiotic efflux	resistance-nodulation-cell division (RND) antibiotic efflux pump	Acinetobacter sp000369645
k141_2248187_1	adeF	3000777	protein homolog model	fluoroquinolone antibiotic; tetracycline antibiotic	antibiotic efflux	resistance-nodulation-cell division (RND) antibiotic efflux pump	Acinetobacter vivianii
k141_2248204_1	adeF	3000777	protein homolog model	fluoroquinolone antibiotic; tetracycline antibiotic	antibiotic efflux	resistance-nodulation-cell division (RND) antibiotic efflux pump	Acinetobacter sp000369805
k141_2252914_1	adeF	3000777	protein homolog model	fluoroquinolone antibiotic; tetracycline antibiotic	antibiotic efflux	resistance-nodulation-cell division (RND) antibiotic efflux pump	Acinetobacter lactucae
k141_2327642_2	adeF	3000777	protein homolog model	fluoroquinolone antibiotic; tetracycline antibiotic	antibiotic efflux	resistance-nodulation-cell division (RND) antibiotic efflux pump	Acinetobacter colistiniresistens
k141_2334508_1	adeF	3000777	protein homolog model	fluoroquinolone antibiotic; tetracycline antibiotic	antibiotic efflux	resistance-nodulation-cell division (RND) antibiotic efflux pump	Acinetobacter baumannii
k141_2352263_1	adeF	3000777	protein homolog model	fluoroquinolone antibiotic; tetracycline antibiotic	antibiotic efflux	resistance-nodulation-cell division (RND) antibiotic efflux pump	Acinetobacter colistiniresistens
k141_2408416_1	adeF	3000777	protein homolog model	fluoroquinolone antibiotic; tetracycline antibiotic	antibiotic efflux	resistance-nodulation-cell division (RND) antibiotic efflux pump	Acinetobacter oleivorans
k141_2421625_1	adeF	3000777	protein homolog model	fluoroquinolone antibiotic; tetracycline antibiotic	antibiotic efflux	resistance-nodulation-cell division (RND) antibiotic efflux pump	Acinetobacter colistiniresistens
k141_2488343_1	adeF	3000777	protein homolog model	fluoroquinolone antibiotic; tetracycline antibiotic	antibiotic efflux	resistance-nodulation-cell division (RND) antibiotic efflux pump	Acinetobacter pittii
k141_2488507_2	adeF	3000777	protein homolog model	fluoroquinolone antibiotic; tetracycline antibiotic	antibiotic efflux	resistance-nodulation-cell division (RND) antibiotic efflux pump	Acinetobacter beijerinckii
k141_2532912_1	adeF	3000777	protein homolog model	fluoroquinolone antibiotic; tetracycline antibiotic	antibiotic efflux	resistance-nodulation-cell division (RND) antibiotic efflux pump	Acinetobacter colistiniresistens
k141_2540425_1	adeF	3000777	protein homolog model	fluoroquinolone antibiotic; tetracycline antibiotic	antibiotic efflux	resistance-nodulation-cell division (RND) antibiotic efflux pump	Acinetobacter baumannii
k141_2567255_1	adeF	3000777	protein homolog model	fluoroquinolone antibiotic; tetracycline antibiotic	antibiotic efflux	resistance-nodulation-cell division (RND) antibiotic efflux pump	Acinetobacter tjernbergiae
k141_2604520_1	adeF	3000777	protein homolog model	fluoroquinolone antibiotic; tetracycline antibiotic	antibiotic efflux	resistance-nodulation-cell division (RND) antibiotic efflux pump	Acinetobacter pittii
k141_2671737_1	adeF	3000777	protein homolog model	fluoroquinolone antibiotic; tetracycline antibiotic	antibiotic efflux	resistance-nodulation-cell division (RND) antibiotic efflux pump	Acinetobacter colistiniresistens
k141_2829350_2	adeF	3000777	protein homolog model	fluoroquinolone antibiotic; tetracycline antibiotic	antibiotic efflux	resistance-nodulation-cell division (RND) antibiotic efflux pump	Acinetobacter brisouii
k141_283536_1	adeF	3000777	protein homolog model	fluoroquinolone antibiotic; tetracycline antibiotic	antibiotic efflux	resistance-nodulation-cell division (RND) antibiotic efflux pump	Acinetobacter baumannii
k141_283547_1	adeF	3000777	protein homolog model	fluoroquinolone antibiotic; tetracycline antibiotic	antibiotic efflux	resistance-nodulation-cell division (RND) antibiotic efflux pump	Acinetobacter pittii
k141_284126_1	adeF	3000777	protein homolog model	fluoroquinolone antibiotic; tetracycline antibiotic	antibiotic efflux	resistance-nodulation-cell division (RND) antibiotic efflux pump	Acinetobacter baumannii
k141_2910762_1	adeF	3000777	protein homolog model	fluoroquinolone antibiotic; tetracycline antibiotic	antibiotic efflux	resistance-nodulation-cell division (RND) antibiotic efflux pump	Acinetobacter sp004331255
k141_3003385_1	adeF	3000777	protein homolog model	fluoroquinolone antibiotic; tetracycline antibiotic	antibiotic efflux	resistance-nodulation-cell division (RND) antibiotic efflux pump	Acinetobacter sp004331175
k141_3021423_1	adeF	3000777	protein homolog model	fluoroquinolone antibiotic; tetracycline antibiotic	antibiotic efflux	resistance-nodulation-cell division (RND) antibiotic efflux pump	Acinetobacter gyllenbergii
k141_3046019_1	adeF	3000777	protein homolog model	fluoroquinolone antibiotic; tetracycline antibiotic	antibiotic efflux	resistance-nodulation-cell division (RND) antibiotic efflux pump	Acinetobacter pittii
k141_3246011_2	adeF	3000777	protein homolog model	fluoroquinolone antibiotic; tetracycline antibiotic	antibiotic efflux	resistance-nodulation-cell division (RND) antibiotic efflux pump	Acinetobacter colistiniresistens
k141_3253500_1	adeF	3000777	protein homolog model	fluoroquinolone antibiotic; tetracycline antibiotic	antibiotic efflux	resistance-nodulation-cell division (RND) antibiotic efflux pump	Acinetobacter colistiniresistens
k141_3261552_1	adeF	3000777	protein homolog model	fluoroquinolone antibiotic; tetracycline antibiotic	antibiotic efflux	resistance-nodulation-cell division (RND) antibiotic efflux pump	Acinetobacter seifertii
k141_3331882_1	adeF	3000777	protein homolog model	fluoroquinolone antibiotic; tetracycline antibiotic	antibiotic efflux	resistance-nodulation-cell division (RND) antibiotic efflux pump	Acinetobacter beijerinckii
k141_3331902_1	adeF	3000777	protein homolog model	fluoroquinolone antibiotic; tetracycline antibiotic	antibiotic efflux	resistance-nodulation-cell division (RND) antibiotic efflux pump	Acinetobacter sp000369645
k141_3382634_1	adeF	3000777	protein homolog model	fluoroquinolone antibiotic; tetracycline antibiotic	antibiotic efflux	resistance-nodulation-cell division (RND) antibiotic efflux pump	Acinetobacter baumannii
k141_3382658_1	adeF	3000777	protein homolog model	fluoroquinolone antibiotic; tetracycline antibiotic	antibiotic efflux	resistance-nodulation-cell division (RND) antibiotic efflux pump	Acinetobacter baumannii
k141_3411489_1	adeF	3000777	protein homolog model	fluoroquinolone antibiotic; tetracycline antibiotic	antibiotic efflux	resistance-nodulation-cell division (RND) antibiotic efflux pump	Acinetobacter baumannii
k141_3413555_1	adeF	3000777	protein homolog model	fluoroquinolone antibiotic; tetracycline antibiotic	antibiotic efflux	resistance-nodulation-cell division (RND) antibiotic efflux pump	Acinetobacter gyllenbergii
k141_3420271_1	adeF	3000777	protein homolog model	fluoroquinolone antibiotic; tetracycline antibiotic	antibiotic efflux	resistance-nodulation-cell division (RND) antibiotic efflux pump	Acinetobacter nosocomialis
k141_3420296_1	adeF	3000777	protein homolog model	fluoroquinolone antibiotic; tetracycline antibiotic	antibiotic efflux	resistance-nodulation-cell division (RND) antibiotic efflux pump	Acinetobacter nosocomialis
k141_3533245_1	adeF	3000777	protein homolog model	fluoroquinolone antibiotic; tetracycline antibiotic	antibiotic efflux	resistance-nodulation-cell division (RND) antibiotic efflux pump	Acinetobacter sp000369525
k141_3589393_1	adeF	3000777	protein homolog model	fluoroquinolone antibiotic; tetracycline antibiotic	antibiotic efflux	resistance-nodulation-cell division (RND) antibiotic efflux pump	Acinetobacter tandoii
k141_3599590_1	adeF	3000777	protein homolog model	fluoroquinolone antibiotic; tetracycline antibiotic	antibiotic efflux	resistance-nodulation-cell division (RND) antibiotic efflux pump	Acinetobacter seifertii
k141_3629503_1	adeF	3000777	protein homolog model	fluoroquinolone antibiotic; tetracycline antibiotic	antibiotic efflux	resistance-nodulation-cell division (RND) antibiotic efflux pump	Acinetobacter baumannii
k141_3631904_1	adeF	3000777	protein homolog model	fluoroquinolone antibiotic; tetracycline antibiotic	antibiotic efflux	resistance-nodulation-cell division (RND) antibiotic efflux pump	Acinetobacter sp000369405
k141_3645238_1	adeF	3000777	protein homolog model	fluoroquinolone antibiotic; tetracycline antibiotic	antibiotic efflux	resistance-nodulation-cell division (RND) antibiotic efflux pump	Acinetobacter colistiniresistens
k141_3695658_1	adeF	3000777	protein homolog model	fluoroquinolone antibiotic; tetracycline antibiotic	antibiotic efflux	resistance-nodulation-cell division (RND) antibiotic efflux pump	Acinetobacter colistiniresistens
k141_3703861_1	adeF	3000777	protein homolog model	fluoroquinolone antibiotic; tetracycline antibiotic	antibiotic efflux	resistance-nodulation-cell division (RND) antibiotic efflux pump	Acinetobacter courvalinii
k141_3714712_2	adeF	3000777	protein homolog model	fluoroquinolone antibiotic; tetracycline antibiotic	antibiotic efflux	resistance-nodulation-cell division (RND) antibiotic efflux pump	Acinetobacter seifertii
k141_3776519_2	adeF	3000777	protein homolog model	fluoroquinolone antibiotic; tetracycline antibiotic	antibiotic efflux	resistance-nodulation-cell division (RND) antibiotic efflux pump	Acinetobacter gyllenbergii
k141_3786552_1	adeF	3000777	protein homolog model	fluoroquinolone antibiotic; tetracycline antibiotic	antibiotic efflux	resistance-nodulation-cell division (RND) antibiotic efflux pump	Acinetobacter venetianus
k141_3786577_1	adeF	3000777	protein homolog model	fluoroquinolone antibiotic; tetracycline antibiotic	antibiotic efflux	resistance-nodulation-cell division (RND) antibiotic efflux pump	Acinetobacter nosocomialis
k141_3786594_1	adeF	3000777	protein homolog model	fluoroquinolone antibiotic; tetracycline antibiotic	antibiotic efflux	resistance-nodulation-cell division (RND) antibiotic efflux pump	Acinetobacter baumannii
k141_3790360_1	adeF	3000777	protein homolog model	fluoroquinolone antibiotic; tetracycline antibiotic	antibiotic efflux	resistance-nodulation-cell division (RND) antibiotic efflux pump	Acinetobacter seifertii
k141_3961725_2	adeF	3000777	protein homolog model	fluoroquinolone antibiotic; tetracycline antibiotic	antibiotic efflux	resistance-nodulation-cell division (RND) antibiotic efflux pump	Acinetobacter colistiniresistens
k141_3984348_1	adeF	3000777	protein homolog model	fluoroquinolone antibiotic; tetracycline antibiotic	antibiotic efflux	resistance-nodulation-cell division (RND) antibiotic efflux pump	Acinetobacter pittii
k141_3984364_1	adeF	3000777	protein homolog model	fluoroquinolone antibiotic; tetracycline antibiotic	antibiotic efflux	resistance-nodulation-cell division (RND) antibiotic efflux pump	Acinetobacter baumannii
k141_4056531_3	adeF	3000777	protein homolog model	fluoroquinolone antibiotic; tetracycline antibiotic	antibiotic efflux	resistance-nodulation-cell division (RND) antibiotic efflux pump	Acinetobacter sp004331255
k141_4102031_1	adeF	3000777	protein homolog model	fluoroquinolone antibiotic; tetracycline antibiotic	antibiotic efflux	resistance-nodulation-cell division (RND) antibiotic efflux pump	Acinetobacter lactucae
k141_4106392_1	adeF	3000777	protein homolog model	fluoroquinolone antibiotic; tetracycline antibiotic	antibiotic efflux	resistance-nodulation-cell division (RND) antibiotic efflux pump	Acinetobacter vivianii
k141_4181584_2	adeF	3000777	protein homolog model	fluoroquinolone antibiotic; tetracycline antibiotic	antibiotic efflux	resistance-nodulation-cell division (RND) antibiotic efflux pump	Acinetobacter seifertii
k141_4231579_1	adeF	3000777	protein homolog model	fluoroquinolone antibiotic; tetracycline antibiotic	antibiotic efflux	resistance-nodulation-cell division (RND) antibiotic efflux pump	Acinetobacter baumannii
k141_4231608_1	adeF	3000777	protein homolog model	fluoroquinolone antibiotic; tetracycline antibiotic	antibiotic efflux	resistance-nodulation-cell division (RND) antibiotic efflux pump	Acinetobacter baumannii
k141_4231706_1	adeF	3000777	protein homolog model	fluoroquinolone antibiotic; tetracycline antibiotic	antibiotic efflux	resistance-nodulation-cell division (RND) antibiotic efflux pump	Acinetobacter seifertii
k141_4245586_1	adeF	3000777	protein homolog model	fluoroquinolone antibiotic; tetracycline antibiotic	antibiotic efflux	resistance-nodulation-cell division (RND) antibiotic efflux pump	Acinetobacter oleivorans
k141_42896_3	adeF	3000777	protein homolog model	fluoroquinolone antibiotic; tetracycline antibiotic	antibiotic efflux	resistance-nodulation-cell division (RND) antibiotic efflux pump	Acinetobacter tandoii
k141_4333547_1	adeF	3000777	protein homolog model	fluoroquinolone antibiotic; tetracycline antibiotic	antibiotic efflux	resistance-nodulation-cell division (RND) antibiotic efflux pump	Acinetobacter pittii
k141_4360046_1	adeF	3000777	protein homolog model	fluoroquinolone antibiotic; tetracycline antibiotic	antibiotic efflux	resistance-nodulation-cell division (RND) antibiotic efflux pump	Acinetobacter vivianii
k141_4408410_15	adeF	3000777	protein homolog model	fluoroquinolone antibiotic; tetracycline antibiotic	antibiotic efflux	resistance-nodulation-cell division (RND) antibiotic efflux pump	Acinetobacter sp002165305
k141_4424937_1	adeF	3000777	protein homolog model	fluoroquinolone antibiotic; tetracycline antibiotic	antibiotic efflux	resistance-nodulation-cell division (RND) antibiotic efflux pump	Acinetobacter sp002135205
k141_4424962_1	adeF	3000777	protein homolog model	fluoroquinolone antibiotic; tetracycline antibiotic	antibiotic efflux	resistance-nodulation-cell division (RND) antibiotic efflux pump	Acinetobacter tandoii
k141_4430949_1	adeF	3000777	protein homolog model	fluoroquinolone antibiotic; tetracycline antibiotic	antibiotic efflux	resistance-nodulation-cell division (RND) antibiotic efflux pump	Acinetobacter sp000369805
k141_4436954_1	adeF	3000777	protein homolog model	fluoroquinolone antibiotic; tetracycline antibiotic	antibiotic efflux	resistance-nodulation-cell division (RND) antibiotic efflux pump	Acinetobacter gyllenbergii
k141_4444022_1	adeF	3000777	protein homolog model	fluoroquinolone antibiotic; tetracycline antibiotic	antibiotic efflux	resistance-nodulation-cell division (RND) antibiotic efflux pump	Acinetobacter oleivorans
k141_445718_5	adeF	3000777	protein homolog model	fluoroquinolone antibiotic; tetracycline antibiotic	antibiotic efflux	resistance-nodulation-cell division (RND) antibiotic efflux pump	Acinetobacter tandoii
k141_4459361_1	adeF	3000777	protein homolog model	fluoroquinolone antibiotic; tetracycline antibiotic	antibiotic efflux	resistance-nodulation-cell division (RND) antibiotic efflux pump	Acinetobacter pittii
k141_4497337_1	adeF	3000777	protein homolog model	fluoroquinolone antibiotic; tetracycline antibiotic	antibiotic efflux	resistance-nodulation-cell division (RND) antibiotic efflux pump	Acinetobacter baumannii
k141_4497355_1	adeF	3000777	protein homolog model	fluoroquinolone antibiotic; tetracycline antibiotic	antibiotic efflux	resistance-nodulation-cell division (RND) antibiotic efflux pump	Acinetobacter vivianii
k141_4529304_1	adeF	3000777	protein homolog model	fluoroquinolone antibiotic; tetracycline antibiotic	antibiotic efflux	resistance-nodulation-cell division (RND) antibiotic efflux pump	Acinetobacter gyllenbergii
k141_4580581_1	adeF	3000777	protein homolog model	fluoroquinolone antibiotic; tetracycline antibiotic	antibiotic efflux	resistance-nodulation-cell division (RND) antibiotic efflux pump	Acinetobacter oleivorans
k141_4593507_1	adeF	3000777	protein homolog model	fluoroquinolone antibiotic; tetracycline antibiotic	antibiotic efflux	resistance-nodulation-cell division (RND) antibiotic efflux pump	Acinetobacter baumannii
k141_4635855_1	adeF	3000777	protein homolog model	fluoroquinolone antibiotic; tetracycline antibiotic	antibiotic efflux	resistance-nodulation-cell division (RND) antibiotic efflux pump	Acinetobacter baumannii
k141_4635866_2	adeF	3000777	protein homolog model	fluoroquinolone antibiotic; tetracycline antibiotic	antibiotic efflux	resistance-nodulation-cell division (RND) antibiotic efflux pump	Acinetobacter baumannii
k141_467211_2	adeF	3000777	protein homolog model	fluoroquinolone antibiotic; tetracycline antibiotic	antibiotic efflux	resistance-nodulation-cell division (RND) antibiotic efflux pump	Acinetobacter baumannii
k141_4673532_1	adeF	3000777	protein homolog model	fluoroquinolone antibiotic; tetracycline antibiotic	antibiotic efflux	resistance-nodulation-cell division (RND) antibiotic efflux pump	Acinetobacter seifertii
k141_4716701_1	adeF	3000777	protein homolog model	fluoroquinolone antibiotic; tetracycline antibiotic	antibiotic efflux	resistance-nodulation-cell division (RND) antibiotic efflux pump	Acinetobacter vivianii
k141_4719922_1	adeF	3000777	protein homolog model	fluoroquinolone antibiotic; tetracycline antibiotic	antibiotic efflux	resistance-nodulation-cell division (RND) antibiotic efflux pump	Acinetobacter colistiniresistens
k141_473814_1	adeF	3000777	protein homolog model	fluoroquinolone antibiotic; tetracycline antibiotic	antibiotic efflux	resistance-nodulation-cell division (RND) antibiotic efflux pump	Acinetobacter baumannii
k141_473824_1	adeF	3000777	protein homolog model	fluoroquinolone antibiotic; tetracycline antibiotic	antibiotic efflux	resistance-nodulation-cell division (RND) antibiotic efflux pump	Acinetobacter baumannii
k141_4786974_4	adeF	3000777	protein homolog model	fluoroquinolone antibiotic; tetracycline antibiotic	antibiotic efflux	resistance-nodulation-cell division (RND) antibiotic efflux pump	Acinetobacter tandoii
k141_4788040_1	adeF	3000777	protein homolog model	fluoroquinolone antibiotic; tetracycline antibiotic	antibiotic efflux	resistance-nodulation-cell division (RND) antibiotic efflux pump	Acinetobacter courvalinii
k141_4800688_5	adeF	3000777	protein homolog model	fluoroquinolone antibiotic; tetracycline antibiotic	antibiotic efflux	resistance-nodulation-cell division (RND) antibiotic efflux pump	Acinetobacter sp000369525
k141_4804723_1	adeF	3000777	protein homolog model	fluoroquinolone antibiotic; tetracycline antibiotic	antibiotic efflux	resistance-nodulation-cell division (RND) antibiotic efflux pump	Acinetobacter gyllenbergii
k141_4816224_1	adeF	3000777	protein homolog model	fluoroquinolone antibiotic; tetracycline antibiotic	antibiotic efflux	resistance-nodulation-cell division (RND) antibiotic efflux pump	Acinetobacter baumannii
k141_4871315_3	adeF	3000777	protein homolog model	fluoroquinolone antibiotic; tetracycline antibiotic	antibiotic efflux	resistance-nodulation-cell division (RND) antibiotic efflux pump	Acinetobacter oleivorans
k141_4884194_2	adeF	3000777	protein homolog model	fluoroquinolone antibiotic; tetracycline antibiotic	antibiotic efflux	resistance-nodulation-cell division (RND) antibiotic efflux pump	Acinetobacter baumannii
k141_4916866_1	adeF	3000777	protein homolog model	fluoroquinolone antibiotic; tetracycline antibiotic	antibiotic efflux	resistance-nodulation-cell division (RND) antibiotic efflux pump	Acinetobacter seifertii
k141_4954449_18	adeF	3000777	protein homolog model	fluoroquinolone antibiotic; tetracycline antibiotic	antibiotic efflux	resistance-nodulation-cell division (RND) antibiotic efflux pump	Acinetobacter sp013072695
k141_4975865_1	adeF	3000777	protein homolog model	fluoroquinolone antibiotic; tetracycline antibiotic	antibiotic efflux	resistance-nodulation-cell division (RND) antibiotic efflux pump	Acinetobacter seifertii
k141_5004655_7	adeF	3000777	protein homolog model	fluoroquinolone antibiotic; tetracycline antibiotic	antibiotic efflux	resistance-nodulation-cell division (RND) antibiotic efflux pump	Acinetobacter sp000369525
k141_5022412_1	adeF	3000777	protein homolog model	fluoroquinolone antibiotic; tetracycline antibiotic	antibiotic efflux	resistance-nodulation-cell division (RND) antibiotic efflux pump	Acinetobacter vivianii
k141_502774_2	adeF	3000777	protein homolog model	fluoroquinolone antibiotic; tetracycline antibiotic	antibiotic efflux	resistance-nodulation-cell division (RND) antibiotic efflux pump	Acinetobacter brisouii
k141_5124954_1	adeF	3000777	protein homolog model	fluoroquinolone antibiotic; tetracycline antibiotic	antibiotic efflux	resistance-nodulation-cell division (RND) antibiotic efflux pump	Acinetobacter vivianii
k141_5212995_1	adeF	3000777	protein homolog model	fluoroquinolone antibiotic; tetracycline antibiotic	antibiotic efflux	resistance-nodulation-cell division (RND) antibiotic efflux pump	Acinetobacter colistiniresistens
k141_523900_1	adeF	3000777	protein homolog model	fluoroquinolone antibiotic; tetracycline antibiotic	antibiotic efflux	resistance-nodulation-cell division (RND) antibiotic efflux pump	Acinetobacter pittii
k141_523904_1	adeF	3000777	protein homolog model	fluoroquinolone antibiotic; tetracycline antibiotic	antibiotic efflux	resistance-nodulation-cell division (RND) antibiotic efflux pump	Acinetobacter dispersus
k141_5259484_3	adeF	3000777	protein homolog model	fluoroquinolone antibiotic; tetracycline antibiotic	antibiotic efflux	resistance-nodulation-cell division (RND) antibiotic efflux pump	Acinetobacter seifertii
k141_5274324_1	adeF	3000777	protein homolog model	fluoroquinolone antibiotic; tetracycline antibiotic	antibiotic efflux	resistance-nodulation-cell division (RND) antibiotic efflux pump	Acinetobacter baumannii
k141_5372015_1	adeF	3000777	protein homolog model	fluoroquinolone antibiotic; tetracycline antibiotic	antibiotic efflux	resistance-nodulation-cell division (RND) antibiotic efflux pump	Acinetobacter colistiniresistens
k141_5475114_2	adeF	3000777	protein homolog model	fluoroquinolone antibiotic; tetracycline antibiotic	antibiotic efflux	resistance-nodulation-cell division (RND) antibiotic efflux pump	Acinetobacter vivianii
k141_5477504_1	adeF	3000777	protein homolog model	fluoroquinolone antibiotic; tetracycline antibiotic	antibiotic efflux	resistance-nodulation-cell division (RND) antibiotic efflux pump	Acinetobacter baumannii
k141_5483457_2	adeF	3000777	protein homolog model	fluoroquinolone antibiotic; tetracycline antibiotic	antibiotic efflux	resistance-nodulation-cell division (RND) antibiotic efflux pump	Acinetobacter beijerinckii
k141_5490413_1	adeF	3000777	protein homolog model	fluoroquinolone antibiotic; tetracycline antibiotic	antibiotic efflux	resistance-nodulation-cell division (RND) antibiotic efflux pump	Acinetobacter baumannii
k141_5671121_1	adeF	3000777	protein homolog model	fluoroquinolone antibiotic; tetracycline antibiotic	antibiotic efflux	resistance-nodulation-cell division (RND) antibiotic efflux pump	Acinetobacter sp000369645
k141_5679834_1	adeF	3000777	protein homolog model	fluoroquinolone antibiotic; tetracycline antibiotic	antibiotic efflux	resistance-nodulation-cell division (RND) antibiotic efflux pump	Acinetobacter courvalinii
k141_5731745_1	adeF	3000777	protein homolog model	fluoroquinolone antibiotic; tetracycline antibiotic	antibiotic efflux	resistance-nodulation-cell division (RND) antibiotic efflux pump	Acinetobacter venetianus
k141_5789981_1	adeF	3000777	protein homolog model	fluoroquinolone antibiotic; tetracycline antibiotic	antibiotic efflux	resistance-nodulation-cell division (RND) antibiotic efflux pump	Acinetobacter baumannii
k141_5827223_1	adeF	3000777	protein homolog model	fluoroquinolone antibiotic; tetracycline antibiotic	antibiotic efflux	resistance-nodulation-cell division (RND) antibiotic efflux pump	Acinetobacter gyllenbergii
k141_5881709_1	adeF	3000777	protein homolog model	fluoroquinolone antibiotic; tetracycline antibiotic	antibiotic efflux	resistance-nodulation-cell division (RND) antibiotic efflux pump	Acinetobacter baumannii
k141_5935005_1	adeF	3000777	protein homolog model	fluoroquinolone antibiotic; tetracycline antibiotic	antibiotic efflux	resistance-nodulation-cell division (RND) antibiotic efflux pump	Acinetobacter baumannii
k141_5945751_1	adeF	3000777	protein homolog model	fluoroquinolone antibiotic; tetracycline antibiotic	antibiotic efflux	resistance-nodulation-cell division (RND) antibiotic efflux pump	Acinetobacter sp000369645
k141_6002402_1	adeF	3000777	protein homolog model	fluoroquinolone antibiotic; tetracycline antibiotic	antibiotic efflux	resistance-nodulation-cell division (RND) antibiotic efflux pump	Acinetobacter vivianii
k141_6100785_1	adeF	3000777	protein homolog model	fluoroquinolone antibiotic; tetracycline antibiotic	antibiotic efflux	resistance-nodulation-cell division (RND) antibiotic efflux pump	Acinetobacter vivianii
k141_6101940_1	adeF	3000777	protein homolog model	fluoroquinolone antibiotic; tetracycline antibiotic	antibiotic efflux	resistance-nodulation-cell division (RND) antibiotic efflux pump	Acinetobacter calcoaceticus
k141_6136961_1	adeF	3000777	protein homolog model	fluoroquinolone antibiotic; tetracycline antibiotic	antibiotic efflux	resistance-nodulation-cell division (RND) antibiotic efflux pump	Acinetobacter colistiniresistens
k141_6160520_1	adeF	3000777	protein homolog model	fluoroquinolone antibiotic; tetracycline antibiotic	antibiotic efflux	resistance-nodulation-cell division (RND) antibiotic efflux pump	Acinetobacter sp002135205
k141_6175996_1	adeF	3000777	protein homolog model	fluoroquinolone antibiotic; tetracycline antibiotic	antibiotic efflux	resistance-nodulation-cell division (RND) antibiotic efflux pump	Acinetobacter pittii
k141_6230035_1	adeF	3000777	protein homolog model	fluoroquinolone antibiotic; tetracycline antibiotic	antibiotic efflux	resistance-nodulation-cell division (RND) antibiotic efflux pump	Acinetobacter baumannii
k141_6307213_1	adeF	3000777	protein homolog model	fluoroquinolone antibiotic; tetracycline antibiotic	antibiotic efflux	resistance-nodulation-cell division (RND) antibiotic efflux pump	Acinetobacter baumannii
k141_717224_1	adeF	3000777	protein homolog model	fluoroquinolone antibiotic; tetracycline antibiotic	antibiotic efflux	resistance-nodulation-cell division (RND) antibiotic efflux pump	Acinetobacter pittii
k141_767883_1	adeF	3000777	protein homolog model	fluoroquinolone antibiotic; tetracycline antibiotic	antibiotic efflux	resistance-nodulation-cell division (RND) antibiotic efflux pump	Acinetobacter sp000400715
k141_91536_1	adeF	3000777	protein homolog model	fluoroquinolone antibiotic; tetracycline antibiotic	antibiotic efflux	resistance-nodulation-cell division (RND) antibiotic efflux pump	Acinetobacter tandoii
k141_984825_1	adeF	3000777	protein homolog model	fluoroquinolone antibiotic; tetracycline antibiotic	antibiotic efflux	resistance-nodulation-cell division (RND) antibiotic efflux pump	Acinetobacter baumannii
k141_984841_1	adeF	3000777	protein homolog model	fluoroquinolone antibiotic; tetracycline antibiotic	antibiotic efflux	resistance-nodulation-cell division (RND) antibiotic efflux pump	Acinetobacter baumannii
k141_2470907_1	adeG	3000778	protein homolog model	fluoroquinolone antibiotic; tetracycline antibiotic	antibiotic efflux	resistance-nodulation-cell division (RND) antibiotic efflux pump	Acinetobacter pittii
k141_3411489_2	adeG	3000778	protein homolog model	fluoroquinolone antibiotic; tetracycline antibiotic	antibiotic efflux	resistance-nodulation-cell division (RND) antibiotic efflux pump	Acinetobacter baumannii
k141_3676196_1	adeG	3000778	protein homolog model	fluoroquinolone antibiotic; tetracycline antibiotic	antibiotic efflux	resistance-nodulation-cell division (RND) antibiotic efflux pump	Acinetobacter seifertii
k141_4102031_2	adeG	3000778	protein homolog model	fluoroquinolone antibiotic; tetracycline antibiotic	antibiotic efflux	resistance-nodulation-cell division (RND) antibiotic efflux pump	Acinetobacter seifertii
k141_4635855_2	adeG	3000778	protein homolog model	fluoroquinolone antibiotic; tetracycline antibiotic	antibiotic efflux	resistance-nodulation-cell division (RND) antibiotic efflux pump	Acinetobacter pittii
k141_4635866_1	adeG	3000778	protein homolog model	fluoroquinolone antibiotic; tetracycline antibiotic	antibiotic efflux	resistance-nodulation-cell division (RND) antibiotic efflux pump	Acinetobacter sp000313935
k141_467211_1	adeG	3000778	protein homolog model	fluoroquinolone antibiotic; tetracycline antibiotic	antibiotic efflux	resistance-nodulation-cell division (RND) antibiotic efflux pump	Acinetobacter sp000313935
k141_4871315_2	adeG	3000778	protein homolog model	fluoroquinolone antibiotic; tetracycline antibiotic	antibiotic efflux	resistance-nodulation-cell division (RND) antibiotic efflux pump	Acinetobacter oleivorans
k141_4954449_17	adeG	3000778	protein homolog model	fluoroquinolone antibiotic; tetracycline antibiotic	antibiotic efflux	resistance-nodulation-cell division (RND) antibiotic efflux pump	Acinetobacter pittii
k141_2174969_2	adeH	3000779	protein homolog model	fluoroquinolone antibiotic; tetracycline antibiotic	antibiotic efflux	resistance-nodulation-cell division (RND) antibiotic efflux pump	Acinetobacter baumannii
k141_2185808_1	adeH	3000779	protein homolog model	fluoroquinolone antibiotic; tetracycline antibiotic	antibiotic efflux	resistance-nodulation-cell division (RND) antibiotic efflux pump	Acinetobacter baumannii
k141_2946194_1	adeH	3000779	protein homolog model	fluoroquinolone antibiotic; tetracycline antibiotic	antibiotic efflux	resistance-nodulation-cell division (RND) antibiotic efflux pump	Acinetobacter nosocomialis
k141_3256223_1	adeH	3000779	protein homolog model	fluoroquinolone antibiotic; tetracycline antibiotic	antibiotic efflux	resistance-nodulation-cell division (RND) antibiotic efflux pump	Acinetobacter seifertii
k141_3497553_1	adeH	3000779	protein homolog model	fluoroquinolone antibiotic; tetracycline antibiotic	antibiotic efflux	resistance-nodulation-cell division (RND) antibiotic efflux pump	Acinetobacter seifertii
k141_3497564_1	adeH	3000779	protein homolog model	fluoroquinolone antibiotic; tetracycline antibiotic	antibiotic efflux	resistance-nodulation-cell division (RND) antibiotic efflux pump	Acinetobacter seifertii
k141_4884194_1	adeH	3000779	protein homolog model	fluoroquinolone antibiotic; tetracycline antibiotic	antibiotic efflux	resistance-nodulation-cell division (RND) antibiotic efflux pump	Acinetobacter baumannii
k141_5193157_1	adeH	3000779	protein homolog model	fluoroquinolone antibiotic; tetracycline antibiotic	antibiotic efflux	resistance-nodulation-cell division (RND) antibiotic efflux pump	Acinetobacter baumannii
k141_1419862_1	adeI	3000780	protein homolog model	macrolide antibiotic; fluoroquinolone antibiotic; lincosamide antibiotic; carbapenem; cephalosporin; tetracycline antibiotic; rifamycin antibiotic; diaminopyrimidine antibiotic; phenicol antibiotic; penem	antibiotic efflux	resistance-nodulation-cell division (RND) antibiotic efflux pump	Acinetobacter baumannii
k141_2126306_1	adeI	3000780	protein homolog model	macrolide antibiotic; fluoroquinolone antibiotic; lincosamide antibiotic; carbapenem; cephalosporin; tetracycline antibiotic; rifamycin antibiotic; diaminopyrimidine antibiotic; phenicol antibiotic; penem	antibiotic efflux	resistance-nodulation-cell division (RND) antibiotic efflux pump	Acinetobacter baumannii
k141_3380743_1	adeI	3000780	protein homolog model	macrolide antibiotic; fluoroquinolone antibiotic; lincosamide antibiotic; carbapenem; cephalosporin; tetracycline antibiotic; rifamycin antibiotic; diaminopyrimidine antibiotic; phenicol antibiotic; penem	antibiotic efflux	resistance-nodulation-cell division (RND) antibiotic efflux pump	Acinetobacter baumannii
k141_4060654_5	adeI	3000780	protein homolog model	macrolide antibiotic; fluoroquinolone antibiotic; lincosamide antibiotic; carbapenem; cephalosporin; tetracycline antibiotic; rifamycin antibiotic; diaminopyrimidine antibiotic; phenicol antibiotic; penem	antibiotic efflux	resistance-nodulation-cell division (RND) antibiotic efflux pump	Acinetobacter bereziniae
k141_884958_5	adeI	3000780	protein homolog model	macrolide antibiotic; fluoroquinolone antibiotic; lincosamide antibiotic; carbapenem; cephalosporin; tetracycline antibiotic; rifamycin antibiotic; diaminopyrimidine antibiotic; phenicol antibiotic; penem	antibiotic efflux	resistance-nodulation-cell division (RND) antibiotic efflux pump	Acinetobacter sp013009345
k141_885082_2	adeI	3000780	protein homolog model	macrolide antibiotic; fluoroquinolone antibiotic; lincosamide antibiotic; carbapenem; cephalosporin; tetracycline antibiotic; rifamycin antibiotic; diaminopyrimidine antibiotic; phenicol antibiotic; penem	antibiotic efflux	resistance-nodulation-cell division (RND) antibiotic efflux pump	Acinetobacter seifertii
k141_1347749_1	adeJ	3000781	protein homolog model	macrolide antibiotic; fluoroquinolone antibiotic; lincosamide antibiotic; carbapenem; cephalosporin; tetracycline antibiotic; rifamycin antibiotic; diaminopyrimidine antibiotic; phenicol antibiotic; penem	antibiotic efflux	resistance-nodulation-cell division (RND) antibiotic efflux pump	Acinetobacter nosocomialis
k141_1857869_1	adeJ	3000781	protein homolog model	macrolide antibiotic; fluoroquinolone antibiotic; lincosamide antibiotic; carbapenem; cephalosporin; tetracycline antibiotic; rifamycin antibiotic; diaminopyrimidine antibiotic; phenicol antibiotic; penem	antibiotic efflux	resistance-nodulation-cell division (RND) antibiotic efflux pump	Acinetobacter pittii_H
k141_2089644_1	adeJ	3000781	protein homolog model	macrolide antibiotic; fluoroquinolone antibiotic; lincosamide antibiotic; carbapenem; cephalosporin; tetracycline antibiotic; rifamycin antibiotic; diaminopyrimidine antibiotic; phenicol antibiotic; penem	antibiotic efflux	resistance-nodulation-cell division (RND) antibiotic efflux pump	Acinetobacter baumannii
k141_2236015_1	adeJ	3000781	protein homolog model	macrolide antibiotic; fluoroquinolone antibiotic; lincosamide antibiotic; carbapenem; cephalosporin; tetracycline antibiotic; rifamycin antibiotic; diaminopyrimidine antibiotic; phenicol antibiotic; penem	antibiotic efflux	resistance-nodulation-cell division (RND) antibiotic efflux pump	Acinetobacter pittii
k141_2293162_7	adeJ	3000781	protein homolog model	macrolide antibiotic; fluoroquinolone antibiotic; lincosamide antibiotic; carbapenem; cephalosporin; tetracycline antibiotic; rifamycin antibiotic; diaminopyrimidine antibiotic; phenicol antibiotic; penem	antibiotic efflux	resistance-nodulation-cell division (RND) antibiotic efflux pump	Acinetobacter tandoii
k141_2979334_2	adeJ	3000781	protein homolog model	macrolide antibiotic; fluoroquinolone antibiotic; lincosamide antibiotic; carbapenem; cephalosporin; tetracycline antibiotic; rifamycin antibiotic; diaminopyrimidine antibiotic; phenicol antibiotic; penem	antibiotic efflux	resistance-nodulation-cell division (RND) antibiotic efflux pump	Acinetobacter junii
k141_3174432_7	adeJ	3000781	protein homolog model	macrolide antibiotic; fluoroquinolone antibiotic; lincosamide antibiotic; carbapenem; cephalosporin; tetracycline antibiotic; rifamycin antibiotic; diaminopyrimidine antibiotic; phenicol antibiotic; penem	antibiotic efflux	resistance-nodulation-cell division (RND) antibiotic efflux pump	Acinetobacter oleivorans
k141_3380743_2	adeJ	3000781	protein homolog model	macrolide antibiotic; fluoroquinolone antibiotic; lincosamide antibiotic; carbapenem; cephalosporin; tetracycline antibiotic; rifamycin antibiotic; diaminopyrimidine antibiotic; phenicol antibiotic; penem	antibiotic efflux	resistance-nodulation-cell division (RND) antibiotic efflux pump	Acinetobacter baumannii
k141_3545587_2	adeJ	3000781	protein homolog model	macrolide antibiotic; fluoroquinolone antibiotic; lincosamide antibiotic; carbapenem; cephalosporin; tetracycline antibiotic; rifamycin antibiotic; diaminopyrimidine antibiotic; phenicol antibiotic; penem	antibiotic efflux	resistance-nodulation-cell division (RND) antibiotic efflux pump	Acinetobacter junii
k141_4891731_1	adeJ	3000781	protein homolog model	macrolide antibiotic; fluoroquinolone antibiotic; lincosamide antibiotic; carbapenem; cephalosporin; tetracycline antibiotic; rifamycin antibiotic; diaminopyrimidine antibiotic; phenicol antibiotic; penem	antibiotic efflux	resistance-nodulation-cell division (RND) antibiotic efflux pump	Acinetobacter baumannii
k141_6032477_1	adeJ	3000781	protein homolog model	macrolide antibiotic; fluoroquinolone antibiotic; lincosamide antibiotic; carbapenem; cephalosporin; tetracycline antibiotic; rifamycin antibiotic; diaminopyrimidine antibiotic; phenicol antibiotic; penem	antibiotic efflux	resistance-nodulation-cell division (RND) antibiotic efflux pump	Acinetobacter sp002165255
k141_6214128_1	adeJ	3000781	protein homolog model	macrolide antibiotic; fluoroquinolone antibiotic; lincosamide antibiotic; carbapenem; cephalosporin; tetracycline antibiotic; rifamycin antibiotic; diaminopyrimidine antibiotic; phenicol antibiotic; penem	antibiotic efflux	resistance-nodulation-cell division (RND) antibiotic efflux pump	Acinetobacter junii
k141_6268246_2	adeJ	3000781	protein homolog model	macrolide antibiotic; fluoroquinolone antibiotic; lincosamide antibiotic; carbapenem; cephalosporin; tetracycline antibiotic; rifamycin antibiotic; diaminopyrimidine antibiotic; phenicol antibiotic; penem	antibiotic efflux	resistance-nodulation-cell division (RND) antibiotic efflux pump	Acinetobacter parvus
k141_6317770_1	adeJ	3000781	protein homolog model	macrolide antibiotic; fluoroquinolone antibiotic; lincosamide antibiotic; carbapenem; cephalosporin; tetracycline antibiotic; rifamycin antibiotic; diaminopyrimidine antibiotic; phenicol antibiotic; penem	antibiotic efflux	resistance-nodulation-cell division (RND) antibiotic efflux pump	Acinetobacter nosocomialis
k141_688074_1	adeJ	3000781	protein homolog model	macrolide antibiotic; fluoroquinolone antibiotic; lincosamide antibiotic; carbapenem; cephalosporin; tetracycline antibiotic; rifamycin antibiotic; diaminopyrimidine antibiotic; phenicol antibiotic; penem	antibiotic efflux	resistance-nodulation-cell division (RND) antibiotic efflux pump	Acinetobacter seifertii
k141_884958_6	adeJ	3000781	protein homolog model	macrolide antibiotic; fluoroquinolone antibiotic; lincosamide antibiotic; carbapenem; cephalosporin; tetracycline antibiotic; rifamycin antibiotic; diaminopyrimidine antibiotic; phenicol antibiotic; penem	antibiotic efflux	resistance-nodulation-cell division (RND) antibiotic efflux pump	Acinetobacter oleivorans
k141_885082_1	adeJ	3000781	protein homolog model	macrolide antibiotic; fluoroquinolone antibiotic; lincosamide antibiotic; carbapenem; cephalosporin; tetracycline antibiotic; rifamycin antibiotic; diaminopyrimidine antibiotic; phenicol antibiotic; penem	antibiotic efflux	resistance-nodulation-cell division (RND) antibiotic efflux pump	Acinetobacter pittii
k141_909609_1	adeJ	3000781	protein homolog model	macrolide antibiotic; fluoroquinolone antibiotic; lincosamide antibiotic; carbapenem; cephalosporin; tetracycline antibiotic; rifamycin antibiotic; diaminopyrimidine antibiotic; phenicol antibiotic; penem	antibiotic efflux	resistance-nodulation-cell division (RND) antibiotic efflux pump	Acinetobacter seifertii
k141_994499_1	adeJ	3000781	protein homolog model	macrolide antibiotic; fluoroquinolone antibiotic; lincosamide antibiotic; carbapenem; cephalosporin; tetracycline antibiotic; rifamycin antibiotic; diaminopyrimidine antibiotic; phenicol antibiotic; penem	antibiotic efflux	resistance-nodulation-cell division (RND) antibiotic efflux pump	Acinetobacter baumannii
k141_1487021_1	adeK	3000782	protein homolog model	macrolide antibiotic; fluoroquinolone antibiotic; lincosamide antibiotic; carbapenem; cephalosporin; tetracycline antibiotic; rifamycin antibiotic; diaminopyrimidine antibiotic; phenicol antibiotic; penem	antibiotic efflux	resistance-nodulation-cell division (RND) antibiotic efflux pump	Acinetobacter oleivorans
k141_2349827_1	adeK	3000782	protein homolog model	macrolide antibiotic; fluoroquinolone antibiotic; lincosamide antibiotic; carbapenem; cephalosporin; tetracycline antibiotic; rifamycin antibiotic; diaminopyrimidine antibiotic; phenicol antibiotic; penem	antibiotic efflux	resistance-nodulation-cell division (RND) antibiotic efflux pump	Acinetobacter baumannii
k141_3174432_6	adeK	3000782	protein homolog model	macrolide antibiotic; fluoroquinolone antibiotic; lincosamide antibiotic; carbapenem; cephalosporin; tetracycline antibiotic; rifamycin antibiotic; diaminopyrimidine antibiotic; phenicol antibiotic; penem	antibiotic efflux	resistance-nodulation-cell division (RND) antibiotic efflux pump	Acinetobacter pittii
k141_3261108_1	adeK	3000782	protein homolog model	macrolide antibiotic; fluoroquinolone antibiotic; lincosamide antibiotic; carbapenem; cephalosporin; tetracycline antibiotic; rifamycin antibiotic; diaminopyrimidine antibiotic; phenicol antibiotic; penem	antibiotic efflux	resistance-nodulation-cell division (RND) antibiotic efflux pump	Acinetobacter seifertii
k141_3262832_3	adeK	3000782	protein homolog model	macrolide antibiotic; fluoroquinolone antibiotic; lincosamide antibiotic; carbapenem; cephalosporin; tetracycline antibiotic; rifamycin antibiotic; diaminopyrimidine antibiotic; phenicol antibiotic; penem	antibiotic efflux	resistance-nodulation-cell division (RND) antibiotic efflux pump	Acinetobacter baumannii
k141_3721714_5	adeK	3000782	protein homolog model	macrolide antibiotic; fluoroquinolone antibiotic; lincosamide antibiotic; carbapenem; cephalosporin; tetracycline antibiotic; rifamycin antibiotic; diaminopyrimidine antibiotic; phenicol antibiotic; penem	antibiotic efflux	resistance-nodulation-cell division (RND) antibiotic efflux pump	Acinetobacter oleivorans
k141_6066766_1	adeK	3000782	protein homolog model	macrolide antibiotic; fluoroquinolone antibiotic; lincosamide antibiotic; carbapenem; cephalosporin; tetracycline antibiotic; rifamycin antibiotic; diaminopyrimidine antibiotic; phenicol antibiotic; penem	antibiotic efflux	resistance-nodulation-cell division (RND) antibiotic efflux pump	Acinetobacter baumannii
k141_747285_1	adeK	3000782	protein homolog model	macrolide antibiotic; fluoroquinolone antibiotic; lincosamide antibiotic; carbapenem; cephalosporin; tetracycline antibiotic; rifamycin antibiotic; diaminopyrimidine antibiotic; phenicol antibiotic; penem	antibiotic efflux	resistance-nodulation-cell division (RND) antibiotic efflux pump	Acinetobacter pittii
k141_3411489_3	adeL	3000620	protein homolog model	fluoroquinolone antibiotic; tetracycline antibiotic	antibiotic efflux	resistance-nodulation-cell division (RND) antibiotic efflux pump	Acinetobacter baumannii
k141_450243_1	adeL	3000620	protein homolog model	fluoroquinolone antibiotic; tetracycline antibiotic	antibiotic efflux	resistance-nodulation-cell division (RND) antibiotic efflux pump	Acinetobacter baumannii
k141_4871315_1	adeL	3000620	protein homolog model	fluoroquinolone antibiotic; tetracycline antibiotic	antibiotic efflux	resistance-nodulation-cell division (RND) antibiotic efflux pump	Acinetobacter lactucae
k141_4954449_16	adeL	3000620	protein homolog model	fluoroquinolone antibiotic; tetracycline antibiotic	antibiotic efflux	resistance-nodulation-cell division (RND) antibiotic efflux pump	Acinetobacter pittii
k141_3551515_2	adeN	3000559	protein homolog model	macrolide antibiotic; fluoroquinolone antibiotic; lincosamide antibiotic; carbapenem; cephalosporin; tetracycline antibiotic; rifamycin antibiotic; diaminopyrimidine antibiotic; phenicol antibiotic; penem	antibiotic efflux	resistance-nodulation-cell division (RND) antibiotic efflux pump	Acinetobacter baumannii
k141_5554849_2	adeR	3000553	protein homolog model	glycylcycline; tetracycline antibiotic	antibiotic efflux	resistance-nodulation-cell division (RND) antibiotic efflux pump	Acinetobacter baumannii
k141_4060816_1	adeS	3000549	protein homolog model	glycylcycline; tetracycline antibiotic	antibiotic efflux	resistance-nodulation-cell division (RND) antibiotic efflux pump	Acinetobacter baumannii
k141_5554849_1	adeS	3000549	protein homolog model	glycylcycline; tetracycline antibiotic	antibiotic efflux	resistance-nodulation-cell division (RND) antibiotic efflux pump	Acinetobacter baumannii
k141_190775_1	ANT(3'')-IIa	3004089	protein homolog model	aminoglycoside antibiotic	antibiotic inactivation	ANT(3'')	Acinetobacter idrijaensis
k141_1555310_2	ANT(3'')-IIc	3004091	protein homolog model	aminoglycoside antibiotic	antibiotic inactivation	ANT(3'')	Acinetobacter parvus
k141_1805835_2	ANT(3'')-IIc	3004091	protein homolog model	aminoglycoside antibiotic	antibiotic inactivation	ANT(3'')	Acinetobacter dispersus
k141_3246959_2	ANT(3'')-IIc	3004091	protein homolog model	aminoglycoside antibiotic	antibiotic inactivation	ANT(3'')	Acinetobacter pittii
k141_3359241_1	ANT(3'')-IIc	3004091	protein homolog model	aminoglycoside antibiotic	antibiotic inactivation	ANT(3'')	Acinetobacter parvus
k141_3690981_1	ANT(3'')-IIc	3004091	protein homolog model	aminoglycoside antibiotic	antibiotic inactivation	ANT(3'')	Acinetobacter parvus
k141_4114930_2	ANT(3'')-IIc	3004091	protein homolog model	aminoglycoside antibiotic	antibiotic inactivation	ANT(3'')	Acinetobacter junii
k141_4304085_1	ANT(3'')-IIc	3004091	protein homolog model	aminoglycoside antibiotic	antibiotic inactivation	ANT(3'')	Acinetobacter pittii
k141_4620848_2	ANT(3'')-IIc	3004091	protein homolog model	aminoglycoside antibiotic	antibiotic inactivation	ANT(3'')	Acinetobacter parvus
k141_5012534_2	ANT(3'')-IIc	3004091	protein homolog model	aminoglycoside antibiotic	antibiotic inactivation	ANT(3'')	Acinetobacter dispersus
k141_1384080_1	APH(3')-Ia	3002641	protein homolog model	aminoglycoside antibiotic	antibiotic inactivation	APH(3')	Acinetobacter defluvii
k141_1551088_1	APH(3')-Ia	3002641	protein homolog model	aminoglycoside antibiotic	antibiotic inactivation	APH(3')	Acinetobacter defluvii
k141_1995278_2	APH(3')-Ia	3002641	protein homolog model	aminoglycoside antibiotic	antibiotic inactivation	APH(3')	Acinetobacter defluvii
k141_2381580_2	APH(3')-Ia	3002641	protein homolog model	aminoglycoside antibiotic	antibiotic inactivation	APH(3')	Acinetobacter idrijaensis
k141_3017191_2	APH(3'')-Ib	3002639	protein homolog model	aminoglycoside antibiotic	antibiotic inactivation	APH(3'')	Acinetobacter sp012371325
k141_1394506_1	APH(3')-IIa	3002644	protein homolog model	aminoglycoside antibiotic	antibiotic inactivation	APH(3')	Acinetobacter johnsonii
k141_2710117_1	APH(3')-VI	3003687	protein homolog model	aminoglycoside antibiotic	antibiotic inactivation	APH(3')	Acinetobacter cumulans
k141_4741835_1	APH(3')-VIa	3002652	protein homolog model	aminoglycoside antibiotic	antibiotic inactivation	APH(3')	Acinetobacter guillouiae
k141_4931769_2	APH(3')-VIa	3002652	protein homolog model	aminoglycoside antibiotic	antibiotic inactivation	APH(3')	Acinetobacter guillouiae
k141_2710080_1	APH(3')-VIb	3002653	protein homolog model	aminoglycoside antibiotic	antibiotic inactivation	APH(3')	Acinetobacter cumulans
k141_3692242_1	APH(3')-VIb	3002653	protein homolog model	aminoglycoside antibiotic	antibiotic inactivation	APH(3')	Acinetobacter guillouiae
k141_4099277_1	APH(3')-VIb	3002653	protein homolog model	aminoglycoside antibiotic	antibiotic inactivation	APH(3')	Acinetobacter guillouiae
k141_3017191_3	APH(6)-Id	3002660	protein homolog model	aminoglycoside antibiotic	antibiotic inactivation	APH(6)	Acinetobacter towneri
k141_3919009_107	APH(6)-Id	3002660	protein homolog model	aminoglycoside antibiotic	antibiotic inactivation	APH(6)	Acinetobacter towneri
k141_5175910_1	APH(6)-Id	3002660	protein homolog model	aminoglycoside antibiotic	antibiotic inactivation	APH(6)	Acinetobacter towneri
k141_5992709_1	APH(6)-Id	3002660	protein homolog model	aminoglycoside antibiotic	antibiotic inactivation	APH(6)	Acinetobacter towneri
k141_1546656_1	ceoB	3003010	protein homolog model	fluoroquinolone antibiotic; aminoglycoside antibiotic	antibiotic efflux	resistance-nodulation-cell division (RND) antibiotic efflux pump	Acinetobacter baumannii
k141_3172516_3	dfrA1	3002854	protein homolog model	diaminopyrimidine antibiotic	antibiotic target replacement	trimethoprim resistant dihydrofolate reductase dfr	Acinetobacter sp003024515
k141_1100993_1	dfrA15b	3004640	protein homolog model	diaminopyrimidine antibiotic	antibiotic target replacement	trimethoprim resistant dihydrofolate reductase dfr	Acinetobacter sp003024515
k141_4778745_2	floR	3002705	protein homolog model	phenicol antibiotic	antibiotic efflux	major facilitator superfamily (MFS) antibiotic efflux pump	Acinetobacter sp003024515
k141_1237338_1	LpsB	3005051	protein homolog model	peptide antibiotic	reduced permeability to antibiotic	Intrinsic peptide antibiotic resistant Lps	Acinetobacter oleivorans
k141_1543383_1	LpsB	3005051	protein homolog model	peptide antibiotic	reduced permeability to antibiotic	Intrinsic peptide antibiotic resistant Lps	Acinetobacter pittii
k141_1835474_1	LpsB	3005051	protein homolog model	peptide antibiotic	reduced permeability to antibiotic	Intrinsic peptide antibiotic resistant Lps	Acinetobacter baumannii
k141_2169829_2	LpsB	3005051	protein homolog model	peptide antibiotic	reduced permeability to antibiotic	Intrinsic peptide antibiotic resistant Lps	Acinetobacter oleivorans
k141_2204008_2	LpsB	3005051	protein homolog model	peptide antibiotic	reduced permeability to antibiotic	Intrinsic peptide antibiotic resistant Lps	Acinetobacter baumannii
k141_2286485_1	LpsB	3005051	protein homolog model	peptide antibiotic	reduced permeability to antibiotic	Intrinsic peptide antibiotic resistant Lps	Acinetobacter baumannii
k141_3230633_1	LpsB	3005051	protein homolog model	peptide antibiotic	reduced permeability to antibiotic	Intrinsic peptide antibiotic resistant Lps	Acinetobacter oleivorans
k141_3277786_1	LpsB	3005051	protein homolog model	peptide antibiotic	reduced permeability to antibiotic	Intrinsic peptide antibiotic resistant Lps	Acinetobacter pittii
k141_3495535_1	LpsB	3005051	protein homolog model	peptide antibiotic	reduced permeability to antibiotic	Intrinsic peptide antibiotic resistant Lps	Acinetobacter oleivorans
k141_3557870_1	LpsB	3005051	protein homolog model	peptide antibiotic	reduced permeability to antibiotic	Intrinsic peptide antibiotic resistant Lps	Acinetobacter baumannii
k141_3925535_1	LpsB	3005051	protein homolog model	peptide antibiotic	reduced permeability to antibiotic	Intrinsic peptide antibiotic resistant Lps	Acinetobacter oleivorans
k141_4850810_1	LpsB	3005051	protein homolog model	peptide antibiotic	reduced permeability to antibiotic	Intrinsic peptide antibiotic resistant Lps	Acinetobacter oleivorans
k141_4850830_1	LpsB	3005051	protein homolog model	peptide antibiotic	reduced permeability to antibiotic	Intrinsic peptide antibiotic resistant Lps	Acinetobacter pittii
k141_4991075_2	LpsB	3005051	protein homolog model	peptide antibiotic	reduced permeability to antibiotic	Intrinsic peptide antibiotic resistant Lps	Acinetobacter sp002135245
k141_5654225_1	LpsB	3005051	protein homolog model	peptide antibiotic	reduced permeability to antibiotic	Intrinsic peptide antibiotic resistant Lps	Acinetobacter baumannii
k141_5826398_5	LpsB	3005051	protein homolog model	peptide antibiotic	reduced permeability to antibiotic	Intrinsic peptide antibiotic resistant Lps	Acinetobacter pittii
k141_6048757_1	LpsB	3005051	protein homolog model	peptide antibiotic	reduced permeability to antibiotic	Intrinsic peptide antibiotic resistant Lps	Acinetobacter baumannii
k141_780668_1	LpsB	3005051	protein homolog model	peptide antibiotic	reduced permeability to antibiotic	Intrinsic peptide antibiotic resistant Lps	Acinetobacter nosocomialis
k141_780691_1	LpsB	3005051	protein homolog model	peptide antibiotic	reduced permeability to antibiotic	Intrinsic peptide antibiotic resistant Lps	Acinetobacter pittii_E
k141_4068833_1	MexK	3003693	protein homolog model	macrolide antibiotic; tetracycline antibiotic; triclosan	antibiotic efflux	resistance-nodulation-cell division (RND) antibiotic efflux pump	Acinetobacter baumannii
k141_7484_2	mphE	3003741	protein homolog model	macrolide antibiotic	antibiotic inactivation	macrolide phosphotransferase (MPH)	Acinetobacter cumulans
k141_7484_1	msrE	3003109	protein homolog model	macrolide antibiotic; lincosamide antibiotic; streptogramin antibiotic; tetracycline antibiotic; oxazolidinone antibiotic; phenicol antibiotic; pleuromutilin antibiotic	antibiotic target protection	ABC-F ATP-binding cassette ribosomal protection protein	Acinetobacter cumulans
k141_5851185_1	OXA-123	3001445	protein homolog model	carbapenem; cephalosporin; penam	antibiotic inactivation	OXA beta-lactamase	Acinetobacter baumannii
k141_3085564_1	OXA-211	3001710	protein homolog model	carbapenem; cephalosporin; penam	antibiotic inactivation	OXA beta-lactamase	Acinetobacter johnsonii
k141_3251559_1	OXA-211	3001710	protein homolog model	carbapenem; cephalosporin; penam	antibiotic inactivation	OXA beta-lactamase	Acinetobacter johnsonii
k141_163810_1	OXA-212	3001711	protein homolog model	carbapenem; cephalosporin; penam	antibiotic inactivation	OXA beta-lactamase	Acinetobacter johnsonii
k141_2965337_1	OXA-212	3001711	protein homolog model	carbapenem; cephalosporin; penam	antibiotic inactivation	OXA beta-lactamase	Acinetobacter johnsonii
k141_4987021_1	OXA-212	3001711	protein homolog model	carbapenem; cephalosporin; penam	antibiotic inactivation	OXA beta-lactamase	Acinetobacter johnsonii
k141_2229972_1	OXA-217	3001489	protein homolog model	carbapenem; cephalosporin; penam	antibiotic inactivation	OXA beta-lactamase	Acinetobacter baumannii
k141_4747742_1	OXA-266	3001722	protein homolog model	carbapenem; cephalosporin; penam	antibiotic inactivation	OXA beta-lactamase	Acinetobacter venetianus
k141_5094510_1	OXA-274	3001730	protein homolog model	carbapenem; cephalosporin; penam	antibiotic inactivation	OXA beta-lactamase	Acinetobacter guillouiae
k141_910520_1	OXA-280	3001735	protein homolog model	carbapenem; cephalosporin; penam	antibiotic inactivation	OXA beta-lactamase	Acinetobacter johnsonii
k141_2024142_1	OXA-281	3001736	protein homolog model	carbapenem; cephalosporin; penam	antibiotic inactivation	OXA beta-lactamase	Acinetobacter johnsonii
k141_5533385_3	OXA-296	3001751	protein homolog model	carbapenem; cephalosporin; penam	antibiotic inactivation	OXA beta-lactamase	Acinetobacter bohemicus
k141_5599915_9	OXA-299	3001754	protein homolog model	carbapenem; cephalosporin; penam	antibiotic inactivation	OXA beta-lactamase	Acinetobacter bouvetii
k141_6300616_3	OXA-299	3001754	protein homolog model	carbapenem; cephalosporin; penam	antibiotic inactivation	OXA beta-lactamase	Acinetobacter bouvetii
k141_4248966_1	OXA-305	3001760	protein homolog model	carbapenem; cephalosporin; penam	antibiotic inactivation	OXA beta-lactamase	Acinetobacter oleivorans
k141_1269338_1	OXA-309	3001504	protein homolog model	carbapenem; cephalosporin; penam	antibiotic inactivation	OXA beta-lactamase	Acinetobacter johnsonii
k141_2560779_1	OXA-309	3001504	protein homolog model	carbapenem; cephalosporin; penam	antibiotic inactivation	OXA beta-lactamase	Acinetobacter johnsonii
k141_3866995_1	OXA-333	3001521	protein homolog model	carbapenem; cephalosporin; penam	antibiotic inactivation	OXA beta-lactamase	Acinetobacter johnsonii
k141_5143579_1	OXA-333	3001521	protein homolog model	carbapenem; cephalosporin; penam	antibiotic inactivation	OXA beta-lactamase	Acinetobacter sp002165305
k141_594523_2	OXA-333	3001521	protein homolog model	carbapenem; cephalosporin; penam	antibiotic inactivation	OXA beta-lactamase	Acinetobacter johnsonii
k141_1394234_1	OXA-334	3001522	protein homolog model	carbapenem; cephalosporin; penam	antibiotic inactivation	OXA beta-lactamase	Acinetobacter johnsonii
k141_178879_4	OXA-355	3001542	protein homolog model	carbapenem; cephalosporin; penam	antibiotic inactivation	OXA beta-lactamase	Acinetobacter bereziniae
k141_1177315_1	OXA-373	3001559	protein homolog model	carbapenem; cephalosporin; penam	antibiotic inactivation	OXA beta-lactamase	Acinetobacter johnsonii
k141_230107_1	OXA-373	3001559	protein homolog model	carbapenem; cephalosporin; penam	antibiotic inactivation	OXA beta-lactamase	Acinetobacter johnsonii
k141_4271617_1	OXA-373	3001559	protein homolog model	carbapenem; cephalosporin; penam	antibiotic inactivation	OXA beta-lactamase	Acinetobacter johnsonii
k141_3620802_2	OXA-498	3005729	protein homolog model	carbapenem; cephalosporin; penam	antibiotic inactivation	OXA beta-lactamase	Acinetobacter sp002135205
k141_3820424_2	OXA-498	3005729	protein homolog model	carbapenem; cephalosporin; penam	antibiotic inactivation	OXA beta-lactamase	Acinetobacter johnsonii
k141_5331219_2	OXA-498	3005729	protein homolog model	carbapenem; cephalosporin; penam	antibiotic inactivation	OXA beta-lactamase	Acinetobacter sp002165305
k141_6041631_7	OXA-506	3005736	protein homolog model	carbapenem; cephalosporin; penam	antibiotic inactivation	OXA beta-lactamase	Acinetobacter sp013009345
k141_4333156_5	OXA-532	3005762	protein homolog model	carbapenem; cephalosporin; penam	antibiotic inactivation	OXA beta-lactamase	Acinetobacter baumannii
k141_4484267_1	OXA-533	3005763	protein homolog model	carbapenem; cephalosporin; penam	antibiotic inactivation	OXA beta-lactamase	Acinetobacter sp013009345
k141_1155191_2	OXA-643	3005863	protein homolog model	carbapenem; cephalosporin; penam	antibiotic inactivation	OXA beta-lactamase	Acinetobacter johnsonii
k141_5501396_1	OXA-643	3005863	protein homolog model	carbapenem; cephalosporin; penam	antibiotic inactivation	OXA beta-lactamase	Acinetobacter johnsonii
k141_236254_1	OXA-644	3005864	protein homolog model	carbapenem; cephalosporin; penam	antibiotic inactivation	OXA beta-lactamase	Acinetobacter johnsonii
k141_3083289_1	OXA-644	3005864	protein homolog model	carbapenem; cephalosporin; penam	antibiotic inactivation	OXA beta-lactamase	Acinetobacter johnsonii
k141_4976191_4	OXA-644	3005864	protein homolog model	carbapenem; cephalosporin; penam	antibiotic inactivation	OXA beta-lactamase	Acinetobacter sp002165305
k141_5585368_1	OXA-644	3005864	protein homolog model	carbapenem; cephalosporin; penam	antibiotic inactivation	OXA beta-lactamase	Acinetobacter johnsonii
k141_3743620_1	OXA-645	3005865	protein homolog model	carbapenem; cephalosporin; penam	antibiotic inactivation	OXA beta-lactamase	Acinetobacter johnsonii
k141_81634_1	OXA-650	3005866	protein homolog model	carbapenem; cephalosporin; penam	antibiotic inactivation	OXA beta-lactamase	Acinetobacter johnsonii
k141_3743610_1	OXA-651	3005867	protein homolog model	carbapenem; cephalosporin; penam	antibiotic inactivation	OXA beta-lactamase	Acinetobacter johnsonii
k141_4085976_2	OXA-651	3005867	protein homolog model	carbapenem; cephalosporin; penam	antibiotic inactivation	OXA beta-lactamase	Acinetobacter johnsonii
k141_5258480_1	OXA-651	3005867	protein homolog model	carbapenem; cephalosporin; penam	antibiotic inactivation	OXA beta-lactamase	Acinetobacter johnsonii
k141_594523_1	OXA-651	3005867	protein homolog model	carbapenem; cephalosporin; penam	antibiotic inactivation	OXA beta-lactamase	Acinetobacter johnsonii
k141_5994570_1	OXA-651	3005867	protein homolog model	carbapenem; cephalosporin; penam	antibiotic inactivation	OXA beta-lactamase	Acinetobacter johnsonii
k141_1177315_2	OXA-652	3005868	protein homolog model	carbapenem; cephalosporin; penam	antibiotic inactivation	OXA beta-lactamase	Acinetobacter johnsonii
k141_4271617_2	OXA-652	3005868	protein homolog model	carbapenem; cephalosporin; penam	antibiotic inactivation	OXA beta-lactamase	Acinetobacter johnsonii
k141_5861091_2	OXA-661	3005876	protein homolog model	carbapenem; cephalosporin; penam	antibiotic inactivation	OXA beta-lactamase	Acinetobacter venetianus
k141_4254870_1	OXA-662	3005877	protein homolog model	carbapenem; cephalosporin; penam	antibiotic inactivation	OXA beta-lactamase	Acinetobacter johnsonii
k141_4831908_1	OXA-662	3005877	protein homolog model	carbapenem; cephalosporin; penam	antibiotic inactivation	OXA beta-lactamase	Acinetobacter johnsonii
k141_506405_2	OXA-662	3005877	protein homolog model	carbapenem; cephalosporin; penam	antibiotic inactivation	OXA beta-lactamase	Acinetobacter johnsonii
k141_5278104_1	OXA-662	3005877	protein homolog model	carbapenem; cephalosporin; penam	antibiotic inactivation	OXA beta-lactamase	Acinetobacter johnsonii
k141_6212379_1	OXA-662	3005877	protein homolog model	carbapenem; cephalosporin; penam	antibiotic inactivation	OXA beta-lactamase	Acinetobacter johnsonii
k141_117012_1	OXA-664	3004479	protein homolog model	carbapenem; cephalosporin; penam	antibiotic inactivation	OXA beta-lactamase	Acinetobacter tandoii
k141_1475033_1	OXA-664	3004479	protein homolog model	carbapenem; cephalosporin; penam	antibiotic inactivation	OXA beta-lactamase	Acinetobacter tandoii
k141_2023250_1	OXA-668	3005158	protein homolog model	carbapenem; cephalosporin; penam	antibiotic inactivation	OXA beta-lactamase	Acinetobacter guillouiae
k141_3708870_1	OXA-668	3005158	protein homolog model	carbapenem; cephalosporin; penam	antibiotic inactivation	OXA beta-lactamase	Acinetobacter guillouiae
k141_445041_1	OXA-668	3005158	protein homolog model	carbapenem; cephalosporin; penam	antibiotic inactivation	OXA beta-lactamase	Acinetobacter guillouiae
k141_1258696_6	OXA-669	3005880	protein homolog model	carbapenem; cephalosporin; penam	antibiotic inactivation	OXA beta-lactamase	Acinetobacter guillouiae
k141_5835094_1	OXA-669	3005880	protein homolog model	carbapenem; cephalosporin; penam	antibiotic inactivation	OXA beta-lactamase	Acinetobacter guillouiae
k141_3517340_1	OXA-778	3005982	protein homolog model	carbapenem; cephalosporin; penam	antibiotic inactivation	OXA beta-lactamase	Acinetobacter pittii
k141_1764134_5	OXA-805	3006005	protein homolog model	carbapenem; cephalosporin; penam	antibiotic inactivation	OXA beta-lactamase	Acinetobacter oleivorans
k141_3535378_2	OXA-805	3006005	protein homolog model	carbapenem; cephalosporin; penam	antibiotic inactivation	OXA beta-lactamase	Acinetobacter oleivorans
k141_824826_1	OXA-826	3006023	protein homolog model	carbapenem; cephalosporin; penam	antibiotic inactivation	OXA beta-lactamase	Acinetobacter pittii
k141_530193_2	OXA-99	3001649	protein homolog model	carbapenem; cephalosporin; penam	antibiotic inactivation	OXA beta-lactamase	Acinetobacter baumannii
k141_1251805_3	qacEdelta1	3005010	protein homolog model	acridine dye; disinfecting agents and intercalating dyes	antibiotic efflux	major facilitator superfamily (MFS) antibiotic efflux pump	Acinetobacter defluvii
k141_285653_2	rsmA	3005069	protein homolog model	fluoroquinolone antibiotic; diaminopyrimidine antibiotic; phenicol antibiotic	antibiotic efflux	resistance-nodulation-cell division (RND) antibiotic efflux pump	Acinetobacter baumannii
k141_5933230_1	rsmA	3005069	protein homolog model	fluoroquinolone antibiotic; diaminopyrimidine antibiotic; phenicol antibiotic	antibiotic efflux	resistance-nodulation-cell division (RND) antibiotic efflux pump	Acinetobacter baumannii
k141_1251805_2	sul1	3000410	protein homolog model	sulfonamide antibiotic	antibiotic target replacement	sulfonamide resistant sul	Acinetobacter defluvii
k141_1957231_1	sul2	3000412	protein homolog model	sulfonamide antibiotic	antibiotic target replacement	sulfonamide resistant sul	Acinetobacter sp012371325
k141_6173990_9	tet(D)	3000168	protein homolog model	tetracycline antibiotic	antibiotic efflux	major facilitator superfamily (MFS) antibiotic efflux pump	Acinetobacter cumulans
k141_5839638_4	Tet(X3)	3004719	protein homolog model	glycylcycline; tetracycline antibiotic	antibiotic inactivation	tetracycline inactivation enzyme	Acinetobacter lwoffii_C
k141_6252716_3	tet(Y)	3000182	protein homolog model	tetracycline antibiotic	antibiotic efflux	major facilitator superfamily (MFS) antibiotic efflux pump	Acinetobacter defluvii
k141_1337982_1	tetX	3000205	protein homolog model	glycylcycline; tetracycline antibiotic	antibiotic inactivation	tetracycline inactivation enzyme	Acinetobacter lwoffii_C

## Sheet: Table S8
Table S8. Acquired ARGs in the groundwater.
Contig	Read_length	ORF	Resistance_gene	Phenotype	MGEs	Domain	Phylum	Class	Order	Family	Genus	Species		Coverage/Gb	tet(X3)	tet(X6)
k141_3421972	3084	k141_3421972_1	aac(3)-IId	Aminoglycoside resistance	1	Bacteria	Proteobacteria	Gammaproteobacteria	Pseudomonadales	Moraxellaceae	Acinetobacter	Acinetobacter parvus		JZ1	0.0214175	0
k141_6012359	3618	k141_6012359_5	aac(3)-IV	Aminoglycoside resistance	1	Bacteria	Proteobacteria	Alphaproteobacteria	Rhizobiales	Rhizobiaceae	Allorhizobium	Allorhizobium naphthalenivorans		JZ2	0.144858	0.0439635
k141_1251805	6074	k141_1251805_3	aac(6')-Ib-cr	Aminoglycoside resistance	1	Bacteria	Proteobacteria	Gammaproteobacteria	Burkholderiales	Burkholderiaceae	Malikia	Malikia granosa		JZ3	0.948433	0.313633
k141_2423569	1408	k141_2423569_1	aac(6')-IIa	Aminoglycoside resistance	1	Bacteria	Proteobacteria	Gammaproteobacteria	Burkholderiales	Neisseriaceae	Neisseria	Neisseria brasiliensis		JZ4	0.0243229	0.00641138
k141_2119256	1139	k141_2119256_1	aadA11	Aminoglycoside resistance	1	Bacteria	Proteobacteria	Gammaproteobacteria						JZ5	0	0
k141_2119249	1729	k141_2119249_2	aadA24	Aminoglycoside resistance	1	Bacteria	Actinobacteriota	Actinomycetia	Actinomycetales	Actinomycetaceae	Pauljensenia	Pauljensenia hyovaginalis		JZ6	0.00861838	0
k141_2119291	4309	k141_2119291_3	aadA3	Aminoglycoside resistance	1	Bacteria	Proteobacteria	Gammaproteobacteria	Burkholderiales	Burkholderiaceae	Comamonas	Comamonas testosteroni_F		JZ7	0.145551	0.0136775
k141_1594634	1170	k141_1594634_1	aadA4	Aminoglycoside resistance		Bacteria	Proteobacteria	Gammaproteobacteria	Pseudomonadales	Pseudomonadaceae	Pseudomonas_R	Pseudomonas_R nosocomialis		JZ8	2.03311	0.119084
k141_6012993	1964	k141_6012993_1	aadA5	Aminoglycoside resistance		Bacteria	Proteobacteria	Gammaproteobacteria	Pseudomonadales	Pseudomonadaceae	Pseudomonas_E	Pseudomonas_E sp001320245		JZ9	0.483321	0
k141_3542426	6691	k141_3542426_3	ant(2'')-Ia	Aminoglycoside resistance	1	Bacteria	Proteobacteria	Gammaproteobacteria	Pseudomonadales	Moraxellaceae	Acinetobacter	Acinetobacter sp000214135		JZ10	1.69789	0
k141_1995278	1669	k141_1995278_1	aph(3')-Ia	Aminoglycoside resistance	1	Bacteria	Proteobacteria	Gammaproteobacteria	Pseudomonadales	Moraxellaceae	Acinetobacter	Acinetobacter defluvii		JZ11	0.107729	0
k141_3017191	2486	k141_3017191_1	aph(3'')-Ib	Aminoglycoside resistance	1	Bacteria	Proteobacteria	Gammaproteobacteria	Pseudomonadales	Moraxellaceae	Acinetobacter	Acinetobacter parvus		JZ12	1.11776	0.40105
k141_2710117	1386	k141_2710117_1	aph(3')-VI	Aminoglycoside resistance	1	Bacteria	Proteobacteria	Gammaproteobacteria	Pseudomonadales	Moraxellaceae	Acinetobacter	Acinetobacter guillouiae		JZ13	0.106431	0.0236727
k141_6012359	3618	k141_6012359_3	aph(4)-Ia	Aminoglycoside resistance	1	Bacteria	Proteobacteria	Alphaproteobacteria	Rhizobiales	Rhizobiaceae	Allorhizobium	Allorhizobium naphthalenivorans		JZP1	2.92919	0.0132699
k141_3017191	2486	k141_3017191_2	aph(6)-Id	Aminoglycoside resistance	1	Bacteria	Proteobacteria	Gammaproteobacteria	Pseudomonadales	Moraxellaceae	Acinetobacter	Acinetobacter parvus		JZP2	1.59646	0.681433
k141_1251805	6074	k141_1251805_4	ARR-3	Rifampicin resistance	1	Bacteria	Proteobacteria	Gammaproteobacteria	Burkholderiales	Burkholderiaceae	Malikia	Malikia granosa		JZP3	0.164085	0.142437
k141_2996679	8752	k141_2996679_2	blaADC-25	Beta-lactam resistance		Bacteria	Proteobacteria	Gammaproteobacteria	Pseudomonadales	Moraxellaceae	Acinetobacter	Acinetobacter seifertii		JZP4	11.8372	0.762367
k141_4073596	6442	k141_4073596_2	blaADC-25	Beta-lactam resistance	1	Bacteria	Proteobacteria	Gammaproteobacteria	Pseudomonadales	Moraxellaceae	Acinetobacter	Acinetobacter sp003611475		JZP5	56.5775	0.079008
k141_4084927	1765	k141_4084927_1	blaADC-25	Beta-lactam resistance		Bacteria	Proteobacteria	Gammaproteobacteria	Pseudomonadales	Moraxellaceae	Acinetobacter	Acinetobacter oleivorans		WT1	0.335235	0.0170969
k141_5137696	2567	k141_5137696_2	blaADC-25	Beta-lactam resistance	1	Bacteria	Proteobacteria	Gammaproteobacteria	Pseudomonadales	Moraxellaceae	Acinetobacter	Acinetobacter baumannii		WT2	0.332962	0.07637
k141_5860871	5091	k141_5860871_4	blaADC-25	Beta-lactam resistance		Bacteria	Proteobacteria	Gammaproteobacteria	Pseudomonadales	Moraxellaceae	Acinetobacter	Acinetobacter oleivorans		WT3	0	0
k141_4319966	1380	k141_4319966_1	blaAER-1	Beta-lactam resistance		Bacteria	Proteobacteria	Gammaproteobacteria	Burkholderiales	Rhodocyclaceae	Accumulibacter	Accumulibacter phosphatis_G
k141_2119291	4309	k141_2119291_2	blaCARB-2	Beta-lactam resistance	1	Bacteria	Proteobacteria	Gammaproteobacteria	Burkholderiales	Burkholderiaceae	Comamonas	Comamonas testosteroni_F
k141_4680011	1114	k141_4680011_1	blaCARB-5	Beta-lactam resistance		Bacteria	Proteobacteria	Gammaproteobacteria	Pseudomonadales	Moraxellaceae	Psychrobacter	Psychrobacter fozii
k141_3079039	2154	k141_3079039_1	blaCMY-1	Beta-lactam resistance	1	Bacteria	Proteobacteria	Gammaproteobacteria	Enterobacterales	Aeromonadaceae	Aeromonas	Aeromonas sanarellii
k141_1744901	1256	k141_1744901_1	blaGES-2	Beta-lactam resistance	1	Bacteria	Proteobacteria	Gammaproteobacteria	Burkholderiales	Rhodocyclaceae	CAIQBG01	CAIQBG01 sp009938325
k141_5503098	2312	k141_5503098_1	blaOXA-1	Beta-lactam resistance	1	Bacteria	Proteobacteria	Gammaproteobacteria	Enterobacterales	Enterobacteriaceae	Pseudocitrobacter	Pseudocitrobacter sp008369545
k141_1512367	1026	k141_1512367_1	blaOXA-2	Beta-lactam resistance		Bacteria	Proteobacteria	Gammaproteobacteria	Burkholderiales	Burkholderiaceae	Burkholderia	Burkholderia sp902833145
k141_673857	1060	k141_673857_1	blaOXA-21	Beta-lactam resistance	1	Bacteria	Proteobacteria	Gammaproteobacteria
k141_4976191	3068	k141_4976191_4	blaOXA-211	Beta-lactam resistance		Bacteria	Proteobacteria	Gammaproteobacteria	Pseudomonadales	Moraxellaceae	Acinetobacter	Acinetobacter sp002135205
k141_3604476	5370	k141_3604476_4	blaOXA-22	Beta-lactam resistance		Bacteria	Proteobacteria	Gammaproteobacteria	Burkholderiales	Burkholderiaceae	Ralstonia	Ralstonia pickettii_A
k141_4569017	1693	k141_4569017_1	blaOXA-22	Beta-lactam resistance		Bacteria	Proteobacteria	Gammaproteobacteria	Burkholderiales	Burkholderiaceae	Ralstonia	Ralstonia pickettii_B
k141_2619545	4344	k141_2619545_4	blaOXA-230	Beta-lactam resistance		Bacteria	Proteobacteria	Gammaproteobacteria	Pseudomonadales	Moraxellaceae	Acinetobacter	Acinetobacter sp003611475
k141_1258696	8248	k141_1258696_6	blaOXA-274	Beta-lactam resistance		Bacteria	Proteobacteria	Gammaproteobacteria	Pseudomonadales	Moraxellaceae	Acinetobacter	Acinetobacter guillouiae
k141_3708870	1458	k141_3708870_1	blaOXA-275	Beta-lactam resistance		Bacteria	Proteobacteria	Gammaproteobacteria	Pseudomonadales	Moraxellaceae	Acinetobacter	Acinetobacter guillouiae
k141_4085976	1453	k141_4085976_1	blaOXA-281	Beta-lactam resistance		Bacteria	Proteobacteria	Gammaproteobacteria	Pseudomonadales	Moraxellaceae	Acinetobacter	Acinetobacter johnsonii
k141_5599915	20245	k141_5599915_8	blaOXA-299	Beta-lactam resistance		Bacteria	Proteobacteria	Gammaproteobacteria	Pseudomonadales	Moraxellaceae	Acinetobacter	Acinetobacter bouvetii
k141_6300616	2715	k141_6300616_3	blaOXA-299	Beta-lactam resistance		Bacteria	Proteobacteria	Gammaproteobacteria	Pseudomonadales	Moraxellaceae	Acinetobacter	Acinetobacter bouvetii
k141_3535378	2064	k141_3535378_1	blaOXA-304	Beta-lactam resistance		Bacteria	Proteobacteria	Gammaproteobacteria	Pseudomonadales	Moraxellaceae	Acinetobacter	Acinetobacter oleivorans
k141_1764134	4026	k141_1764134_5	blaOXA-305	Beta-lactam resistance		Bacteria	Proteobacteria	Gammaproteobacteria	Pseudomonadales	Moraxellaceae	Acinetobacter	Acinetobacter oleivorans
k141_506405	1266	k141_506405_1	blaOXA-334	Beta-lactam resistance		Bacteria	Proteobacteria	Gammaproteobacteria	Pseudomonadales	Moraxellaceae	Acinetobacter	Acinetobacter johnsonii
k141_178879	5839	k141_178879_4	blaOXA-355	Beta-lactam resistance		Bacteria	Proteobacteria	Gammaproteobacteria	Pseudomonadales	Moraxellaceae	Acinetobacter	Acinetobacter bereziniae
k141_6041631	8634	k141_6041631_6	blaOXA-506	Beta-lactam resistance		Bacteria	Proteobacteria	Gammaproteobacteria	Pseudomonadales	Moraxellaceae	Acinetobacter	Acinetobacter pittii
k141_6092930	2798	k141_6092930_1	blaOXA-527	Beta-lactam resistance		Bacteria	Proteobacteria	Gammaproteobacteria	Pseudomonadales	Moraxellaceae	Acinetobacter	Acinetobacter baumannii
k141_2138175	2699	k141_2138175_3	blaOXA-60c	Beta-lactam resistance		Bacteria	Proteobacteria	Gammaproteobacteria	Burkholderiales	Burkholderiaceae	Ralstonia	Ralstonia sp000955795
k141_4319900	5281	k141_4319900_6	blaPAU-1	Beta-lactam resistance		Bacteria	Proteobacteria	Gammaproteobacteria	Burkholderiales	Burkholderiaceae	Piscinibacter	Piscinibacter defluvii
k141_5468413	2670	k141_5468413_2	blaPAU-1	Beta-lactam resistance		Bacteria	Proteobacteria	Gammaproteobacteria	Burkholderiales	Burkholderiaceae	Rhodoferax	Rhodoferax sp903930255
k141_3803445	1244	k141_3803445_1	blaTEM-116	Beta-lactam resistance	1	Bacteria
k141_3885266	1449	k141_3885266_1	blaVEB-3	Beta-lactam resistance	1	Bacteria	Proteobacteria	Gammaproteobacteria	Pseudomonadales	Pseudomonadaceae	Pseudomonas_E	Pseudomonas_E sp009932725
k141_5503098	2312	k141_5503098_2	catB3	Phenicol resistance	1	Bacteria	Proteobacteria	Gammaproteobacteria	Enterobacterales	Enterobacteriaceae	Pseudocitrobacter	Pseudocitrobacter sp008369545
k141_4258396	1245	k141_4258396_1	catB8	Phenicol resistance	1	Bacteria	Proteobacteria	Gammaproteobacteria	Enterobacterales	Enterobacteriaceae	Proteus	Proteus sp011046025
k141_2119291	4309	k141_2119291_4	cmlA1	Phenicol resistance	1	Bacteria	Proteobacteria	Gammaproteobacteria	Burkholderiales	Burkholderiaceae	Comamonas	Comamonas testosteroni_F
k141_111153	10066	k141_111153_2	cmlB1	Phenicol resistance	1	Bacteria	Proteobacteria	Gammaproteobacteria	Pseudomonadales	Moraxellaceae	Acinetobacter	Acinetobacter sp003611465
k141_647542	2704	k141_647542_1	cmx	Phenicol resistance	1	Bacteria	Actinobacteriota	Actinomycetia	Mycobacteriales	Mycobacteriaceae	Corynebacterium	Corynebacterium propinquum
k141_3172516	10833	k141_3172516_2	dfrA1	Trimethoprim resistance	1	Bacteria	Proteobacteria	Gammaproteobacteria	Pseudomonadales	Moraxellaceae	Acinetobacter
k141_3378052	1192	k141_3378052_1	dfrA12	Trimethoprim resistance	1	Bacteria
k141_2119291	4309	k141_2119291_1	dfrA16	Trimethoprim resistance	1	Bacteria	Proteobacteria	Gammaproteobacteria	Burkholderiales	Burkholderiaceae	Comamonas	Comamonas testosteroni_F
k141_2262659	5833	k141_2262659_1	dfrA19	Trimethoprim resistance	1	Bacteria	Proteobacteria	Gammaproteobacteria	Enterobacterales	Enterobacteriaceae
k141_1251913	1935	k141_1251913_2	dfrA20	Trimethoprim resistance		Bacteria	Proteobacteria	Gammaproteobacteria	Burkholderiales	Burkholderiaceae	Comamonas	Comamonas testosteroni_D
k141_1512483	1172	k141_1512483_1	dfrA27	Trimethoprim resistance	1	Bacteria	Proteobacteria	Gammaproteobacteria
k141_6013309	1998	k141_6013309_1	dfrA32	Trimethoprim resistance	1	Bacteria	Proteobacteria	Gammaproteobacteria	Enterobacterales	Vibrionaceae	Vibrio	Vibrio hepatarius
k141_6013309	1998	k141_6013309_2	ere(A)	Macrolide resistance	1	Bacteria	Proteobacteria	Gammaproteobacteria	Enterobacterales	Vibrionaceae	Vibrio	Vibrio hepatarius
k141_6338868	4191	k141_6338868_2	erm(F)	Macrolide resistance		Bacteria	Bacteroidota	Bacteroidia	Flavobacteriales	Flavobacteriaceae	Arenibacter	Arenibacter echinorum
k141_4778745	2466	k141_4778745_1	floR	Phenicol resistance	1	Bacteria	Proteobacteria	Gammaproteobacteria
k141_5513000	2148	k141_5513000_2	floR	Phenicol resistance	1	Bacteria	Proteobacteria	Gammaproteobacteria
k141_5934480	2039	k141_5934480_2	floR	Phenicol resistance		Bacteria	Proteobacteria	Alphaproteobacteria	Rhizobiales_A	Rhizobiaceae_A	Ochrobactrum_A	Ochrobactrum_A gallinifaecis
k141_7484	6877	k141_7484_2	mph(E)	Macrolide resistance	1	Bacteria	Proteobacteria	Gammaproteobacteria	Pseudomonadales	Moraxellaceae	Acinetobacter	Acinetobacter sp003611515
k141_916092	6103	k141_916092_3	mph(F)	Macrolide resistance		Bacteria	Proteobacteria	Alphaproteobacteria	Rhodobacterales	Rhodobacteraceae	Rhodovulum	Rhodovulum visakhapatnamense
k141_7484	6877	k141_7484_1	msr(E)	MLSB	1	Bacteria	Proteobacteria	Gammaproteobacteria	Pseudomonadales	Moraxellaceae	Acinetobacter	Acinetobacter sp003611515
k141_1251805	6074	k141_1251805_2	qacE	Disinfectant resistance	1	Bacteria	Proteobacteria	Gammaproteobacteria	Burkholderiales	Burkholderiaceae	Malikia	Malikia granosa
k141_1251805	6074	k141_1251805_1	sul1	Sulphonamide resistance	1	Bacteria	Proteobacteria	Gammaproteobacteria	Burkholderiales	Burkholderiaceae	Malikia	Malikia granosa
k141_1957231	1441	k141_1957231_1	sul2	Sulphonamide resistance	1	Bacteria	Proteobacteria	Gammaproteobacteria
k141_3546764	3792	k141_3546764_3	sul4	Sulphonamide resistance	1	Bacteria	Proteobacteria	Gammaproteobacteria	Burkholderiales	Burkholderiaceae	UBA4657	UBA4657 sp002405475
k141_6173990	10661	k141_6173990_8	tet(39)	Tetracycline resistance		Bacteria	Proteobacteria	Gammaproteobacteria	Pseudomonadales	Moraxellaceae	Acinetobacter	Acinetobacter brisouii
k141_6062542	4467	k141_6062542_4	tet(A)	Tetracycline resistance	1	Bacteria	Proteobacteria	Gammaproteobacteria	Burkholderiales	Chitinibacteraceae	Chitinibacter	Chitinibacter sp013403565
k141_5610402	2952	k141_5610402_3	tet(B)	Tetracycline resistance	1	Bacteria	Proteobacteria	Gammaproteobacteria	Enterobacterales
k141_3086935	2604	k141_3086935_3	tet(C)	Tetracycline resistance	1	Bacteria
k141_5335148	15925	k141_5335148_16	tet(M)	Tetracycline resistance		Bacteria	Proteobacteria	Gammaproteobacteria	Pseudomonadales	Moraxellaceae	Acinetobacter	Acinetobacter gandensis
k141_5839638	5391	k141_5839638_3	tet(X3)	Tetracycline resistance	1	Bacteria	Proteobacteria	Gammaproteobacteria	Pseudomonadales	Moraxellaceae	Acinetobacter	Acinetobacter sp012371325
k141_5755482	2944	k141_5755482_2	tet(X6)	Tetracycline resistance		Bacteria	Bacteroidota	Bacteroidia	Sphingobacteriales	Sphingobacteriaceae
k141_6252716	2973	k141_6252716_3	tet(Y)	Tetracycline resistance	1	Bacteria	Proteobacteria	Gammaproteobacteria	Pseudomonadales	Moraxellaceae	Acinetobacter	Acinetobacter defluvii

## Sheet: Table S9
Table S9. Potential ARGs, VFGs, MGEs in the MAGs.
MAGs	Species	ORFs	ARGs	Classes
bin.1_JZG5	Acinetobacter bereziniae	k141_16143_65	adeA	multidrug
bin.1_JZG5	Acinetobacter bereziniae	k141_16143_64	adeB	multidrug
bin.1_JZG5	Acinetobacter bereziniae	k141_269_107	adeJ	multidrug
bin.1_JZG5	Acinetobacter bereziniae	k141_269_106	adeK	multidrug
bin.1_JZG5	Acinetobacter bereziniae	k141_14954_161	blaOXA	beta-lactam
bin.1_JZG5	Acinetobacter bereziniae	k141_269_8	mexT	multidrug
bin.1_JZG5	Acinetobacter bereziniae	k141_25299_42	ompR	multidrug
bin.1_JZG5	Acinetobacter bereziniae	k141_26722_4	tet39	tetracycline
bin.1_JZPG5	Acinetobacter brisouii	k141_25265_80	mexT	multidrug
bin.1_JZPG5	Acinetobacter brisouii	k141_194968_17	ompR	multidrug
bin.11_JZPG4	Acinetobacter wuhouensis	k141_127801_5	adeI	multidrug
bin.11_JZPG4	Acinetobacter wuhouensis	k141_127801_4	adeJ	multidrug
bin.11_JZPG4	Acinetobacter wuhouensis	k141_127801_3	adeK	multidrug
bin.11_JZPG4	Acinetobacter wuhouensis	k141_46037_2	carO	beta-lactam
bin.11_JZPG4	Acinetobacter wuhouensis	k141_96308_1	mexT	multidrug
bin.13_JZG12	Acinetobacter tandoii	k141_268109_8	adeF	multidrug
bin.13_JZG12	Acinetobacter tandoii	k141_171971_7	adeJ	multidrug
bin.13_JZG12	Acinetobacter tandoii	k141_171971_8	adeK	multidrug
bin.13_JZG12	Acinetobacter tandoii	k141_333718_3	marR	multidrug
bin.13_JZG12	Acinetobacter tandoii	k141_284934_1	ompR	multidrug
bin.14_JZPG4	Acinetobacter bereziniae	k141_75166_10	adeA	multidrug
bin.14_JZPG4	Acinetobacter bereziniae	k141_76491_4	adeA	multidrug
bin.14_JZPG4	Acinetobacter bereziniae	k141_75166_9	adeB	multidrug
bin.14_JZPG4	Acinetobacter bereziniae	k141_76491_5	adeB	multidrug
bin.14_JZPG4	Acinetobacter bereziniae	k141_33277_10	adeJ	multidrug
bin.14_JZPG4	Acinetobacter bereziniae	k141_33277_9	adeK	multidrug
bin.14_JZPG4	Acinetobacter bereziniae	k141_75166_11	adeR	multidrug
bin.14_JZPG4	Acinetobacter bereziniae	k141_132340_10	blaOXA-355	beta-lactam
bin.14_JZPG4	Acinetobacter bereziniae	k141_101329_45	mexT	multidrug
bin.14_JZPG4	Acinetobacter bereziniae	k141_19518_42	ompR	multidrug
bin.2_JZG6	Acinetobacter beijerinckii	k141_74607_124	abeM	multidrug
bin.2_JZG6	Acinetobacter beijerinckii	k141_86240_147	adeA	multidrug
bin.2_JZG6	Acinetobacter beijerinckii	k141_86240_146	adeB	multidrug
bin.2_JZG6	Acinetobacter beijerinckii	k141_86240_73	adeF	multidrug
bin.2_JZG6	Acinetobacter beijerinckii	k141_140713_51	adeJ	multidrug
bin.2_JZG6	Acinetobacter beijerinckii	k141_140713_52	adeK	multidrug
bin.2_JZG6	Acinetobacter beijerinckii	k141_86240_75	adeL	multidrug
bin.2_JZG6	Acinetobacter beijerinckii	k141_86240_148	adeR	multidrug
bin.2_JZG6	Acinetobacter beijerinckii	k141_187637_5	emrB	multidrug
bin.2_JZG6	Acinetobacter beijerinckii	k141_21595_143	marR	multidrug
bin.2_JZG6	Acinetobacter beijerinckii	k141_24404_4	marR	multidrug
bin.2_JZG6	Acinetobacter beijerinckii	k141_157026_110	mdfA	multidrug
bin.2_JZG6	Acinetobacter beijerinckii	k141_199834_134	mexT	multidrug
bin.2_JZG6	Acinetobacter beijerinckii	k141_198212_140	ompR	multidrug
bin.2_JZG8	Acinetobacter tandoii	k141_203920_100	adeF	multidrug
bin.2_JZG8	Acinetobacter tandoii	k141_57016_6	adeJ	multidrug
bin.2_JZG8	Acinetobacter tandoii	k141_57016_7	adeK	multidrug
bin.2_JZG8	Acinetobacter tandoii	k141_211596_43	marR	multidrug
bin.2_JZG8	Acinetobacter tandoii	k141_192181_92	mexT	multidrug
bin.2_JZPG2	Acinetobacter modestus	k141_23217_102	abeM	multidrug
bin.2_JZPG2	Acinetobacter modestus	k141_13297_38	adeA	multidrug
bin.2_JZPG2	Acinetobacter modestus	k141_29483_65	adeF	multidrug
bin.2_JZPG2	Acinetobacter modestus	k141_36207_57	adeJ	multidrug
bin.2_JZPG2	Acinetobacter modestus	k141_36207_58	adeK	multidrug
bin.2_JZPG2	Acinetobacter modestus	k141_29483_67	adeL	multidrug
bin.2_JZPG2	Acinetobacter modestus	k141_13297_39	adeR	multidrug
bin.2_JZPG2	Acinetobacter modestus	k141_15923_23	ant(3'')-IIC	aminoglycoside
bin.2_JZPG2	Acinetobacter modestus	k141_29483_48	emrB	multidrug
bin.2_JZPG2	Acinetobacter modestus	k141_32996_69	marR	multidrug
bin.2_JZPG2	Acinetobacter modestus	k141_15732_65	mdfA	multidrug
bin.2_JZPG2	Acinetobacter modestus	k141_39604_18	mexT	multidrug
bin.2_JZPG2	Acinetobacter modestus	k141_34928_68	ompR	multidrug
bin.2_JZPG2	Acinetobacter modestus	k141_15732_84	tetA	tetracycline
bin.3_JZG3	Acinetobacter sp001696615	k141_51437_14	adeI	multidrug
bin.3_JZG3	Acinetobacter sp001696615	k141_51437_15	adeJ	multidrug
bin.3_JZG3	Acinetobacter sp001696615	k141_137653_9	marR	multidrug
bin.3_JZG3	Acinetobacter sp001696615	k141_368395_5	ompR	multidrug
bin.3_JZG8	Acinetobacter bouvetii	k141_201108_4	marR	multidrug
bin.3_JZG8	Acinetobacter bouvetii	k141_30883_1	mexT	multidrug
bin.3_JZG8	Acinetobacter bouvetii	k141_84402_9	ompR	multidrug
bin.3_JZPG4	Acinetobacter sp002135245	k141_109265_4	adeJ	multidrug
bin.3_JZPG4	Acinetobacter sp002135245	k141_109265_5	adeK	multidrug
bin.3_JZPG4	Acinetobacter sp002135245	k141_71334_2	mexT	multidrug
bin.5_JZG10	Acinetobacter oleivorans	k141_141220_2	abeM	multidrug
bin.5_JZG10	Acinetobacter oleivorans	k141_129946_53	abeS	multidrug
bin.5_JZG10	Acinetobacter oleivorans	k141_129946_46	adeF	multidrug
bin.5_JZG10	Acinetobacter oleivorans	k141_129946_45	adeH	multidrug
bin.5_JZG10	Acinetobacter oleivorans	k141_5469_1	aph(3')-I	aminoglycoside
bin.5_JZG10	Acinetobacter oleivorans	k141_110342_26	blaADC-15	beta-lactam
bin.5_JZG10	Acinetobacter oleivorans	k141_61818_61	blaOXA	beta-lactam
bin.5_JZG10	Acinetobacter oleivorans	k141_110264_1	carO	beta-lactam
bin.5_JZG10	Acinetobacter oleivorans	k141_149173_3	emrB	multidrug
bin.5_JZG10	Acinetobacter oleivorans	k141_132659_15	MAJOR_FACILITATOR_SUPERFAMILY_TRANSPORTER
bin.5_JZG10	Acinetobacter oleivorans	k141_21922_10	marR	multidrug
bin.5_JZG10	Acinetobacter oleivorans	k141_76214_21	mdfA	multidrug
bin.5_JZG10	Acinetobacter oleivorans	k141_3750_35	mdtL	multidrug
bin.5_JZG10	Acinetobacter oleivorans	k141_119419_11	mexB	multidrug
bin.5_JZG10	Acinetobacter oleivorans	k141_129946_47	mexE	multidrug
bin.5_JZG10	Acinetobacter oleivorans	k141_1398_5	mexT	multidrug
bin.5_JZG10	Acinetobacter oleivorans	k141_42157_25	ompR	multidrug
bin.5_JZG10	Acinetobacter oleivorans	k141_113908_3	oprM	multidrug
bin.5_JZG10	Acinetobacter oleivorans	k141_61818_81	tetR	tetracycline
bin.5_JZG10	Acinetobacter oleivorans	k141_60819_8	TolC	multidrug
bin.5_JZG4	Acinetobacter johnsonii	k141_30888_38	adeJ	multidrug
bin.5_JZG4	Acinetobacter johnsonii	k141_30888_37	adeK	multidrug
bin.5_JZG4	Acinetobacter johnsonii	k141_33194_36	marR	multidrug
bin.5_JZG4	Acinetobacter johnsonii	k141_62183_2	ompR	multidrug
bin.5_JZG8	Acinetobacter junii	k141_200538_13	MAJOR_FACILITATOR_SUPERFAMILY_TRANSPORTER
bin.5_JZG8	Acinetobacter junii	k141_102570_3	marR	multidrug
bin.5_JZG8	Acinetobacter junii	k141_202341_9	mdfA	multidrug
bin.5_JZPG4	Acinetobacter junii	k141_108286_12	abeM	multidrug
bin.5_JZPG4	Acinetobacter junii	k141_48505_1	adeJ	multidrug
bin.5_JZPG4	Acinetobacter junii	k141_96764_5	adeK	multidrug
bin.5_JZPG4	Acinetobacter junii	k141_63806_12	emrB	multidrug
bin.5_JZPG4	Acinetobacter junii	k141_1132_12	MAJOR_FACILITATOR_SUPERFAMILY_TRANSPORTER
bin.5_JZPG4	Acinetobacter junii	k141_57700_12	marR	multidrug
bin.5_JZPG4	Acinetobacter junii	k141_20347_3	mdfA	multidrug
bin.6_JZG10	Unassigned Acinetobacter	k141_39722_8	adeJ	multidrug
bin.6_JZG10	Unassigned Acinetobacter	k141_26721_44	marR	multidrug
bin.6_JZG10	Unassigned Acinetobacter	k141_161333_25	mexT	multidrug
bin.6_JZG10	Unassigned Acinetobacter	k141_79546_13	ompR	multidrug
bin.7_JZG10	Acinetobacter bouvetii	k141_40461_36	adeJ	multidrug
bin.7_JZG10	Acinetobacter bouvetii	k141_159384_4	marR	multidrug
bin.7_JZG10	Acinetobacter bouvetii	k141_69780_4	mexT	multidrug
bin.7_JZG10	Acinetobacter bouvetii	k141_179916_26	ompR	multidrug
bin.7_JZG4	Acinetobacter bereziniae	k141_53456_4	adeA	multidrug
bin.7_JZG4	Acinetobacter bereziniae	k141_53456_3	adeB	multidrug
bin.7_JZG4	Acinetobacter bereziniae	k141_8271_14	blaOXA-228	beta-lactam
bin.7_JZG4	Acinetobacter bereziniae	k141_19911_19	mexT	multidrug
bin.7_JZG4	Acinetobacter bereziniae	k141_66420_3	ompR	multidrug
bin.7_JZG7	Acinetobacter tandoii	k141_195086_3	adeF	multidrug
bin.7_JZG7	Acinetobacter tandoii	k141_195086_2	adeH	multidrug
bin.7_JZG7	Acinetobacter tandoii	k141_42756_5	adeJ	multidrug
bin.7_JZG7	Acinetobacter tandoii	k141_42756_4	adeK	multidrug
bin.7_JZG7	Acinetobacter tandoii	k141_112509_3	marR	multidrug
bin.7_JZG7	Acinetobacter tandoii	k141_131707_1	mexT	multidrug
bin.7_JZG7	Acinetobacter tandoii	k141_19036_2	ompR	multidrug
bin.7_JZG8	Acinetobacter sp001696615	k141_212596_7	adeI	multidrug
bin.7_JZG8	Acinetobacter sp001696615	k141_212596_8	adeJ	multidrug
bin.7_JZG8	Acinetobacter sp001696615	k141_165373_3	marR	multidrug
bin.7_JZG8	Acinetobacter sp001696615	k141_14151_2	mexT	multidrug
bin.7_JZG8	Acinetobacter sp001696615	k141_44271_3	ompR	multidrug
bin.7_JZG9	Acinetobacter brisouii_A	k141_102087_14	ompR	multidrug
bin.7_JZPG2	Acinetobacter johnsonii	k141_5760_4	adeK	multidrug
bin.7_JZPG2	Acinetobacter johnsonii	k141_40081_2	blaOXA	beta-lactam
bin.7_JZPG2	Acinetobacter johnsonii	k141_26556_5	mexT	multidrug
bin.8_JZG4	Acinetobacter junii_A	k141_41579_5	adeK	multidrug
bin.8_JZG4	Acinetobacter junii_A	k141_52740_8	mexT	multidrug
bin.8_JZG4	Acinetobacter junii_A	k141_55984_4	ompR	multidrug
bin.8_JZG9	Acinetobacter bereziniae	k141_9348_43	adeA	multidrug
bin.8_JZG9	Acinetobacter bereziniae	k141_9348_42	adeB	multidrug
bin.8_JZG9	Acinetobacter bereziniae	k141_84233_10	adeJ	multidrug
bin.8_JZG9	Acinetobacter bereziniae	k141_84233_9	adeK	multidrug
bin.8_JZG9	Acinetobacter bereziniae	k141_111792_12	blaOXA-356	beta-lactam
bin.8_JZG9	Acinetobacter bereziniae	k141_87429_1	mexT	multidrug
bin.8_JZG9	Acinetobacter bereziniae	k141_75802_39	ompR	multidrug
bin.8_WTG1	Acinetobacter brisouii	k141_891024_32	mexT	multidrug
bin.8_WTG1	Acinetobacter brisouii	k141_771961_17	ompR	multidrug
bin.9_JZG7	Acinetobacter sp002165255	k141_115640_3	abeM	multidrug
bin.9_JZG7	Acinetobacter sp002165255	k141_136599_2	adeJ	multidrug
bin.9_JZG7	Acinetobacter sp002165255	k141_136599_3	adeK	multidrug
bin.9_JZG7	Acinetobacter sp002165255	k141_25988_1	ant(3'')-IIC	aminoglycoside
bin.9_JZG7	Acinetobacter sp002165255	k141_128814_1	marR	multidrug
bin.9_JZG7	Acinetobacter sp002165255	k141_181700_1	mdfA	multidrug
bin.9_JZG7	Acinetobacter sp002165255	k141_80013_1	mexT	multidrug
bin.9_JZG7	Acinetobacter sp002165255	k141_113635_2	ompR	multidrug
MAGs	Species	Contigs	VFGs	Classes
bin.1_JZG5	Acinetobacter bereziniae	k141_269_29	pilT	Type IV pili biosynthesis (CVF518)
bin.1_JZG5	Acinetobacter bereziniae	k141_14194_169	katA	Catalase (CVF760)
bin.1_JZG5	Acinetobacter bereziniae	k141_14194_198	lpxL	LPS (CVF774)
bin.1_JZG5	Acinetobacter bereziniae	k141_4924_101	lpxA	LPS (CVF774)
bin.1_JZG5	Acinetobacter bereziniae	k141_4924_120	lpxB	LPS (CVF774)
bin.1_JZG5	Acinetobacter bereziniae	k141_23901_44	lpxC	LPS (CVF774)
bin.1_JZG5	Acinetobacter bereziniae	k141_21373_59	M3Q_285	Capsule (CVF775)
bin.1_JZG5	Acinetobacter bereziniae	k141_21373_60	M3Q_286	Capsule (CVF775)
bin.1_JZG5	Acinetobacter bereziniae	k141_21373_69	ABTJ_03752	Capsule (CVF775)
bin.1_JZG5	Acinetobacter bereziniae	k141_21373_62	M3Q_290	Capsule (CVF775)
bin.1_JZG5	Acinetobacter bereziniae	k141_21373_67	ABZJ_00087	Capsule (CVF775)
bin.1_JZG5	Acinetobacter bereziniae	k141_21373_71	ABK1_0099	Capsule (CVF775)
bin.1_JZG5	Acinetobacter bereziniae	k141_21373_72	ABK1_0100	Capsule (CVF775)
bin.1_JZG5	Acinetobacter bereziniae	k141_21373_75	ABZJ_00096	Capsule (CVF775)
bin.1_JZG5	Acinetobacter bereziniae	k141_21373_76	M3Q_303	Capsule (CVF775)
bin.1_JZG5	Acinetobacter bereziniae	k141_22158_4	ompA	Outer membrane protein (CVF776)
bin.1_JZG5	Acinetobacter bereziniae	k141_5648_35	bfmR	BfmRS (VF0463)
bin.1_JZG5	Acinetobacter bereziniae	k141_21702_19	tufA	EF-Tu (VF0460)
bin.1_JZG5	Acinetobacter bereziniae	k141_274_1	tufA	EF-Tu (VF0460)
bin.1_JZPG5	Acinetobacter brisouii	k141_14515_34	pilT	Type IV pili biosynthesis (CVF518)
bin.1_JZPG5	Acinetobacter brisouii	k141_215724_29	lpxL	LPS (CVF774)
bin.1_JZPG5	Acinetobacter brisouii	k141_215724_30	lpsB	LPS (CVF774)
bin.1_JZPG5	Acinetobacter brisouii	k141_119186_130	lpxA	LPS (CVF774)
bin.1_JZPG5	Acinetobacter brisouii	k141_19495_40	lpxC	LPS (CVF774)
bin.1_JZPG5	Acinetobacter brisouii	k141_8199_89	ugd	Capsule (CVF775)
bin.1_JZPG5	Acinetobacter brisouii	k141_126630_15	ABBFA_003451	Capsule (CVF775)
bin.1_JZPG5	Acinetobacter brisouii	k141_8673_1	ABK1_0097	Capsule (CVF775)
bin.1_JZPG5	Acinetobacter brisouii	k141_8199_82	ABK1_0099	Capsule (CVF775)
bin.1_JZPG5	Acinetobacter brisouii	k141_8199_81	ACICU_00088	Capsule (VF0465)
bin.1_JZPG5	Acinetobacter brisouii	k141_8199_76	M3Q_303	Capsule (CVF775)
bin.1_JZPG5	Acinetobacter brisouii	k141_14515_69	bfmR	BfmRS (VF0463)
bin.11_JZPG4	Acinetobacter wuhouensis	k141_7401_6	lpxL	LPS (CVF774)
bin.11_JZPG4	Acinetobacter wuhouensis	k141_120330_2	lpxA	LPS (CVF774)
bin.11_JZPG4	Acinetobacter wuhouensis	k141_46912_8	lpxC	LPS (CVF774)
bin.11_JZPG4	Acinetobacter wuhouensis	k141_13336_1	ABZJ_00085	Capsule (CVF775)
bin.11_JZPG4	Acinetobacter wuhouensis	k141_1375_1	ABZJ_00086	Capsule (CVF775)
bin.11_JZPG4	Acinetobacter wuhouensis	k141_121725_3	A1S_0066	Capsule (CVF775)
bin.11_JZPG4	Acinetobacter wuhouensis	k141_121725_1	ABZJ_00095	Capsule (CVF775)
bin.11_JZPG4	Acinetobacter wuhouensis	k141_102031_16	ompA	Outer membrane protein (CVF776)
bin.11_JZPG4	Acinetobacter wuhouensis	k141_56888_1	bfmR	BfmRS (VF0463)
bin.11_JZPG4	Acinetobacter wuhouensis	k141_6912_1	tufA	EF-Tu (VF0460)
bin.13_JZG12	Acinetobacter tandoii	k141_335657_34	pilT	Type IV pili biosynthesis (CVF518)
bin.13_JZG12	Acinetobacter tandoii	k141_268109_8	adeG	AdeFGH efflux pump/transport autoinducer (CVF773)
bin.13_JZG12	Acinetobacter tandoii	k141_364933_65	lpxL	LPS (CVF774)
bin.13_JZG12	Acinetobacter tandoii	k141_364933_66	lpsB	LPS (CVF774)
bin.13_JZG12	Acinetobacter tandoii	k141_231328_11	lpxA	LPS (CVF774)
bin.13_JZG12	Acinetobacter tandoii	k141_335657_32	ompA	OmpA (VF0464)
bin.13_JZG12	Acinetobacter tandoii	k141_4361_7	pbpG	PbpG (CVF779)
bin.13_JZG12	Acinetobacter tandoii	k141_273222_38	tufA	EF-Tu (VF0460)
bin.14_JZPG4	Acinetobacter bereziniae	k141_101329_23	pilT	Type IV pili biosynthesis (CVF518)
bin.14_JZPG4	Acinetobacter bereziniae	k141_13593_6	katA	Catalase (CVF760)
bin.14_JZPG4	Acinetobacter bereziniae	k141_74719_3	lpxL	LPS (CVF774)
bin.14_JZPG4	Acinetobacter bereziniae	k141_127135_27	lpxA	LPS (CVF774)
bin.14_JZPG4	Acinetobacter bereziniae	k141_127135_9	lpxB	LPS (CVF774)
bin.14_JZPG4	Acinetobacter bereziniae	k141_13329_37	lpxC	LPS (CVF774)
bin.14_JZPG4	Acinetobacter bereziniae	k141_110886_4	M3Q_285	Capsule (CVF775)
bin.14_JZPG4	Acinetobacter bereziniae	k141_110886_5	M3Q_286	Capsule (CVF775)
bin.14_JZPG4	Acinetobacter bereziniae	k141_113890_2	ABAYE3808	Capsule (CVF775)
bin.14_JZPG4	Acinetobacter bereziniae	k141_110886_7	M3Q_290	Capsule (CVF775)
bin.14_JZPG4	Acinetobacter bereziniae	k141_113890_3	BJAB07104_00099	Capsule (CVF775)
bin.14_JZPG4	Acinetobacter bereziniae	k141_110886_15	ABK1_0099	Capsule (CVF775)
bin.14_JZPG4	Acinetobacter bereziniae	k141_110886_16	ABK1_0100	Capsule (CVF775)
bin.14_JZPG4	Acinetobacter bereziniae	k141_110886_19	ABZJ_00096	Capsule (CVF775)
bin.14_JZPG4	Acinetobacter bereziniae	k141_110886_20	M3Q_303	Capsule (CVF775)
bin.14_JZPG4	Acinetobacter bereziniae	k141_65788_12	ompA	Outer membrane protein (CVF776)
bin.14_JZPG4	Acinetobacter bereziniae	k141_56832_11	bfmR	BfmRS (VF0463)
bin.2_JZG6	Acinetobacter beijerinckii	k141_187637_22	pilT	Type IV pili biosynthesis (CVF518)
bin.2_JZG6	Acinetobacter beijerinckii	k141_74607_139	katA	Catalase (CVF760)
bin.2_JZG6	Acinetobacter beijerinckii	k141_86240_62	AB57_0985	Heme utilization (CVF769)
bin.2_JZG6	Acinetobacter beijerinckii	k141_86240_64	ACICU_00875	Heme utilization (CVF769)
bin.2_JZG6	Acinetobacter beijerinckii	k141_86240_65	AB57_0988	Heme utilization (CVF769)
bin.2_JZG6	Acinetobacter beijerinckii	k141_86240_68	hemO	Heme utilization (CVF769)
bin.2_JZG6	Acinetobacter beijerinckii	k141_86240_73	adeG	AdeFGH efflux pump (VF0504)
bin.2_JZG6	Acinetobacter beijerinckii	k141_144302_48	lpxL	LPS (CVF774)
bin.2_JZG6	Acinetobacter beijerinckii	k141_147958_114	lpxA	LPS (CVF774)
bin.2_JZG6	Acinetobacter beijerinckii	k141_147958_146	lpxB	LPS (CVF774)
bin.2_JZG6	Acinetobacter beijerinckii	k141_98566_13	lpxC	LPS (CVF774)
bin.2_JZG6	Acinetobacter beijerinckii	k141_166059_122	BJAB07104_00088	Capsule (CVF775)
bin.2_JZG6	Acinetobacter beijerinckii	k141_166059_102	ABBFA_003450	Capsule (CVF775)
bin.2_JZG6	Acinetobacter beijerinckii	k141_166059_119	ABZJ_00079	Capsule (CVF775)
bin.2_JZG6	Acinetobacter beijerinckii	k141_166059_120	ABSDF0067	Capsule (CVF775)
bin.2_JZG6	Acinetobacter beijerinckii	k141_198212_157	M3Q_285	Capsule (CVF775)
bin.2_JZG6	Acinetobacter beijerinckii	k141_166059_118	ABZJ_00080	Capsule (CVF775)
bin.2_JZG6	Acinetobacter beijerinckii	k141_198212_158	M3Q_286	Capsule (CVF775)
bin.2_JZG6	Acinetobacter beijerinckii	k141_166059_117	ABZJ_00081	Capsule (CVF775)
bin.2_JZG6	Acinetobacter beijerinckii	k141_166059_115	ABZJ_00082	Capsule (CVF775)
bin.2_JZG6	Acinetobacter beijerinckii	k141_166059_116	BJAB0715_00098	Capsule (CVF775)
bin.2_JZG6	Acinetobacter beijerinckii	k141_166059_109	fnlA	Capsule (CVF775)
bin.2_JZG6	Acinetobacter beijerinckii	k141_166059_107	ABTJ_03752	Capsule (CVF775)
bin.2_JZG6	Acinetobacter beijerinckii	k141_198212_160	M3Q_290	Capsule (CVF775)
bin.2_JZG6	Acinetobacter beijerinckii	k141_166059_108	ABD1_00590	Capsule (CVF775)
bin.2_JZG6	Acinetobacter beijerinckii	k141_166059_114	ABSDF0073	Capsule (CVF775)
bin.2_JZG6	Acinetobacter beijerinckii	k141_166059_121	ABBFA_003459	Capsule (CVF775)
bin.2_JZG6	Acinetobacter beijerinckii	k141_166059_101	ABK1_0100	Capsule (CVF775)
bin.2_JZG6	Acinetobacter beijerinckii	k141_166059_97	BJAB07104_00106	Capsule (CVF775)
bin.2_JZG6	Acinetobacter beijerinckii	k141_98225_3	ABZJ_00096	Capsule (CVF775)
bin.2_JZG6	Acinetobacter beijerinckii	k141_98225_4	BJAB0715_00115	Capsule (CVF775)
bin.2_JZG6	Acinetobacter beijerinckii	k141_198212_88	ompA	OmpA (VF0464)
bin.2_JZG6	Acinetobacter beijerinckii	k141_28189_126	bfmR	BfmRS (VF0463)
bin.2_JZG6	Acinetobacter beijerinckii	k141_28189_125	bfmS	Two-component system (CVF778)
bin.2_JZG6	Acinetobacter beijerinckii	k141_207312_18	pbpG	PbpG (CVF779)
bin.2_JZG6	Acinetobacter beijerinckii	k141_24914_4	tufA	EF-Tu (VF0460)
bin.2_JZG6	Acinetobacter beijerinckii	k141_74607_1	tufA	EF-Tu (VF0460)
bin.2_JZG8	Acinetobacter tandoii	k141_145978_60	pilT	Type IV pili biosynthesis (CVF518)
bin.2_JZG8	Acinetobacter tandoii	k141_203920_100	adeG	AdeFGH efflux pump/transport autoinducer (CVF773)
bin.2_JZG8	Acinetobacter tandoii	k141_125809_43	lpxL	LPS (CVF774)
bin.2_JZG8	Acinetobacter tandoii	k141_125809_44	lpsB	LPS (CVF774)
bin.2_JZG8	Acinetobacter tandoii	k141_211596_19	lpxA	LPS (CVF774)
bin.2_JZG8	Acinetobacter tandoii	k141_94195_52	lpxC	LPS (CVF774)
bin.2_JZG8	Acinetobacter tandoii	k141_157250_72	BJAB07104_00088	Capsule (CVF775)
bin.2_JZG8	Acinetobacter tandoii	k141_157250_70	ABSDF0066	Capsule (CVF775)
bin.2_JZG8	Acinetobacter tandoii	k141_157250_69	ABSDF0067	Capsule (CVF775)
bin.2_JZG8	Acinetobacter tandoii	k141_157250_42	ABBFA_003451	Capsule (CVF775)
bin.2_JZG8	Acinetobacter tandoii	k141_157250_67	ABZJ_00080	Capsule (CVF775)
bin.2_JZG8	Acinetobacter tandoii	k141_157250_64	ABZJ_00082	Capsule (CVF775)
bin.2_JZG8	Acinetobacter tandoii	k141_157250_66	ABSDF0070	Capsule (CVF775)
bin.2_JZG8	Acinetobacter tandoii	k141_157250_62	ABK1_0092	Capsule (CVF775)
bin.2_JZG8	Acinetobacter tandoii	k141_157250_56	ABK1_0099	Capsule (CVF775)
bin.2_JZG8	Acinetobacter tandoii	k141_157250_55	ACICU_00088	Capsule (VF0465)
bin.2_JZG8	Acinetobacter tandoii	k141_157250_40	galE	Capsule (CVF775)
bin.2_JZG8	Acinetobacter tandoii	k141_157250_38	AB57_0115	Capsule (CVF775)
bin.2_JZG8	Acinetobacter tandoii	k141_145978_62	ompA	Outer membrane protein (CVF776)
bin.2_JZG8	Acinetobacter tandoii	k141_179895_14	bfmR	BfmRS (VF0463)
bin.2_JZG8	Acinetobacter tandoii	k141_149907_36	pbpG	PbpG (CVF779)
bin.2_JZPG2	Acinetobacter modestus	k141_29483_31	pilT	Type IV pili biosynthesis (CVF518)
bin.2_JZPG2	Acinetobacter modestus	k141_23217_88	katA	Catalase (CVF760)
bin.2_JZPG2	Acinetobacter modestus	k141_29483_65	adeG	AdeFGH efflux pump (VF0504)
bin.2_JZPG2	Acinetobacter modestus	k141_23217_63	lpxL	LPS (CVF774)
bin.2_JZPG2	Acinetobacter modestus	k141_18065_96	lpxA	LPS (CVF774)
bin.2_JZPG2	Acinetobacter modestus	k141_18065_130	lpxB	LPS (CVF774)
bin.2_JZPG2	Acinetobacter modestus	k141_23535_56	lpxC	LPS (CVF774)
bin.2_JZPG2	Acinetobacter modestus	k141_349_32	ABK1_0083	Capsule (CVF775)
bin.2_JZPG2	Acinetobacter modestus	k141_349_49	galU	Capsule (CVF775)
bin.2_JZPG2	Acinetobacter modestus	k141_349_36	A1S_0052	Capsule (CVF775)
bin.2_JZPG2	Acinetobacter modestus	k141_349_48	ABBFA_003450	Capsule (CVF775)
bin.2_JZPG2	Acinetobacter modestus	k141_349_37	A1S_0053	Capsule (CVF775)
bin.2_JZPG2	Acinetobacter modestus	k141_34928_85	M3Q_285	Capsule (CVF775)
bin.2_JZPG2	Acinetobacter modestus	k141_349_47	ABBFA_003451	Capsule (CVF775)
bin.2_JZPG2	Acinetobacter modestus	k141_34928_86	M3Q_286	Capsule (CVF775)
bin.2_JZPG2	Acinetobacter modestus	k141_349_45	ABAYE3808	Capsule (CVF775)
bin.2_JZPG2	Acinetobacter modestus	k141_349_52	galE	Capsule (CVF775)
bin.2_JZPG2	Acinetobacter modestus	k141_349_53	M3Q_303	Capsule (CVF775)
bin.2_JZPG2	Acinetobacter modestus	k141_34928_16	ompA	Outer membrane protein (CVF776)
bin.2_JZPG2	Acinetobacter modestus	k141_15410_56	bfmR	BfmRS (VF0463)
bin.2_JZPG2	Acinetobacter modestus	k141_15410_57	bfmS	Two-component system (CVF778)
bin.2_JZPG2	Acinetobacter modestus	k141_29483_1	tufA	EF-Tu (VF0460)
bin.2_JZPG2	Acinetobacter modestus	k141_9182_1	tufA	EF-Tu (VF0460)
bin.3_JZG3	Acinetobacter sp001696615	k141_211460_6	pilT	Type IV pili biosynthesis (CVF518)
bin.3_JZG3	Acinetobacter sp001696615	k141_265600_2	lpsB	LPS (CVF774)
bin.3_JZG3	Acinetobacter sp001696615	k141_283325_6	lpxA	LPS (CVF774)
bin.3_JZG3	Acinetobacter sp001696615	k141_121974_3	lpxC	LPS (CVF774)
bin.3_JZG3	Acinetobacter sp001696615	k141_224715_24	BJAB07104_00088	Capsule (CVF775)
bin.3_JZG3	Acinetobacter sp001696615	k141_224715_22	AB57_0094	Capsule (CVF775)
bin.3_JZG3	Acinetobacter sp001696615	k141_224715_12	M3Q_285	Capsule (CVF775)
bin.3_JZG3	Acinetobacter sp001696615	k141_224715_14	ABBFA_003451	Capsule (CVF775)
bin.3_JZG3	Acinetobacter sp001696615	k141_224715_11	M3Q_286	Capsule (CVF775)
bin.3_JZG3	Acinetobacter sp001696615	k141_224715_16	ABAYE3808	Capsule (CVF775)
bin.3_JZG3	Acinetobacter sp001696615	k141_224715_21	ABBFA_003457	Capsule (CVF775)
bin.3_JZG3	Acinetobacter sp001696615	k141_249151_1	ABK1_0099	Capsule (CVF775)
bin.3_JZG3	Acinetobacter sp001696615	k141_304702_1	BJAB07104_00104	Capsule (CVF775)
bin.3_JZG3	Acinetobacter sp001696615	k141_249151_2	ABK1_0100	Capsule (CVF775)
bin.3_JZG3	Acinetobacter sp001696615	k141_304702_2	ABZJ_00096	Capsule (CVF775)
bin.3_JZG3	Acinetobacter sp001696615	k141_304702_3	M3Q_303	Capsule (CVF775)
bin.3_JZG3	Acinetobacter sp001696615	k141_365906_5	ompA	Outer membrane protein (CVF776)
bin.3_JZG3	Acinetobacter sp001696615	k141_173709_2	bfmR	BfmRS (VF0463)
bin.3_JZG8	Acinetobacter bouvetii	k141_105565_6	pilT	Type IV pili biosynthesis (CVF518)
bin.3_JZG8	Acinetobacter bouvetii	k141_190269_4	lpsB	LPS (CVF774)
bin.3_JZG8	Acinetobacter bouvetii	k141_34551_10	lpxA	LPS (CVF774)
bin.3_JZG8	Acinetobacter bouvetii	k141_100667_4	lpxC	LPS (CVF774)
bin.3_JZG8	Acinetobacter bouvetii	k141_45752_10	BJAB07104_00088	Capsule (CVF775)
bin.3_JZG8	Acinetobacter bouvetii	k141_45752_8	AB57_0094	Capsule (CVF775)
bin.3_JZG8	Acinetobacter bouvetii	k141_45752_1	ABBFA_003451	Capsule (CVF775)
bin.3_JZG8	Acinetobacter bouvetii	k141_45752_3	ABAYE3808	Capsule (CVF775)
bin.3_JZG8	Acinetobacter bouvetii	k141_45752_7	ABBFA_003457	Capsule (CVF775)
bin.3_JZG8	Acinetobacter bouvetii	k141_23120_3	bfmR	BfmRS (VF0463)
bin.3_JZG8	Acinetobacter bouvetii	k141_203055_1	tufA	EF-Tu (VF0460)
bin.3_JZPG4	Acinetobacter sp002135245	k141_53400_3	pilT	Type IV pili biosynthesis (CVF518)
bin.3_JZPG4	Acinetobacter sp002135245	k141_8966_2	lpxL	LPS (CVF774)
bin.3_JZPG4	Acinetobacter sp002135245	k141_128553_1	lpxA	LPS (CVF774)
bin.3_JZPG4	Acinetobacter sp002135245	k141_48892_2	lpxB	LPS (CVF774)
bin.3_JZPG4	Acinetobacter sp002135245	k141_98717_6	lpxC	LPS (CVF774)
bin.3_JZPG4	Acinetobacter sp002135245	k141_10618_1	ABBFA_003451	Capsule (CVF775)
bin.3_JZPG4	Acinetobacter sp002135245	k141_10618_3	ABAYE3808	Capsule (CVF775)
bin.3_JZPG4	Acinetobacter sp002135245	k141_34153_4	fnlA	Capsule (CVF775)
bin.3_JZPG4	Acinetobacter sp002135245	k141_34153_2	ABTJ_03752	Capsule (CVF775)
bin.3_JZPG4	Acinetobacter sp002135245	k141_10618_2	BJAB07104_00099	Capsule (CVF775)
bin.3_JZPG4	Acinetobacter sp002135245	k141_34153_3	ABZJ_00088	Capsule (CVF775)
bin.3_JZPG4	Acinetobacter sp002135245	k141_106822_2	BJAB07104_00102	Capsule (CVF775)
bin.3_JZPG4	Acinetobacter sp002135245	k141_71444_1	A1S_0065	Capsule (CVF775)
bin.3_JZPG4	Acinetobacter sp002135245	k141_98008_1	M3Q_303	Capsule (CVF775)
bin.3_JZPG4	Acinetobacter sp002135245	k141_71444_2	AB57_0115	Capsule (CVF775)
bin.3_JZPG4	Acinetobacter sp002135245	k141_15888_10	ompA	Outer membrane protein (CVF776)
bin.3_JZPG4	Acinetobacter sp002135245	k141_42485_3	bfmR	BfmRS (VF0463)
bin.5_JZG10	Acinetobacter oleivorans	k141_20467_2	pilT	Type IV pili biosynthesis (CVF518)
bin.5_JZG10	Acinetobacter oleivorans	k141_120560_20	plc	Phospholipase C (CVF766)
bin.5_JZG10	Acinetobacter oleivorans	k141_89988_10	plc	Phospholipase C (CVF766)
bin.5_JZG10	Acinetobacter oleivorans	k141_79514_9	plcD	Phospholipase D (VF0469)
bin.5_JZG10	Acinetobacter oleivorans	k141_110747_63	BJAB0715_01024	Heme utilization (CVF769)
bin.5_JZG10	Acinetobacter oleivorans	k141_110747_62	M3Q_1210	Heme utilization (CVF769)
bin.5_JZG10	Acinetobacter oleivorans	k141_110747_61	AB57_0986	Heme utilization (CVF769)
bin.5_JZG10	Acinetobacter oleivorans	k141_110747_60	M3Q_1212	Heme utilization (CVF769)
bin.5_JZG10	Acinetobacter oleivorans	k141_110747_59	ACICU_00876	Heme utilization (CVF769)
bin.5_JZG10	Acinetobacter oleivorans	k141_110747_58	ACICU_00877	Heme utilization (CVF769)
bin.5_JZG10	Acinetobacter oleivorans	k141_110747_57	BJAB0715_01030	Heme utilization (CVF769)
bin.5_JZG10	Acinetobacter oleivorans	k141_110747_56	hemO	Heme utilization (CVF769)
bin.5_JZG10	Acinetobacter oleivorans	k141_110747_55	AB57_0992	Heme utilization (CVF769)
bin.5_JZG10	Acinetobacter oleivorans	k141_110747_54	ABK1_0906	Heme utilization (CVF769)
bin.5_JZG10	Acinetobacter oleivorans	k141_46225_7	pgaA	PNAG (Polysaccharide poly-N-acetylglucosamine) (CVF772)
bin.5_JZG10	Acinetobacter oleivorans	k141_46225_8	pgaB	PNAG (VF0472)
bin.5_JZG10	Acinetobacter oleivorans	k141_46225_9	pgaC	PNAG (VF0472)
bin.5_JZG10	Acinetobacter oleivorans	k141_46225_10	pgaD	PNAG (VF0472)
bin.5_JZG10	Acinetobacter oleivorans	k141_129946_47	adeF	AdeFGH efflux pump (VF0504)
bin.5_JZG10	Acinetobacter oleivorans	k141_129946_46	adeG	AdeFGH efflux pump/transport autoinducer (CVF773)
bin.5_JZG10	Acinetobacter oleivorans	k141_129946_45	adeH	AdeFGH efflux pump/transport autoinducer (CVF773)
bin.5_JZG10	Acinetobacter oleivorans	k141_9293_29	lpxM	LPS (CVF774)
bin.5_JZG10	Acinetobacter oleivorans	k141_171556_3	lpxL	LPS (CVF774)
bin.5_JZG10	Acinetobacter oleivorans	k141_171556_4	lpsB	LPS (CVF774)
bin.5_JZG10	Acinetobacter oleivorans	k141_21922_30	lpxA	LPS (CVF774)
bin.5_JZG10	Acinetobacter oleivorans	k141_40596_12	lpxB	LPS (CVF774)
bin.5_JZG10	Acinetobacter oleivorans	k141_62091_9	lpxC	LPS (CVF774)
bin.5_JZG10	Acinetobacter oleivorans	k141_21922_32	lpxD	LPS (CVF774)
bin.5_JZG10	Acinetobacter oleivorans	k141_32137_4	ABBFA_003448	Capsule (CVF775)
bin.5_JZG10	Acinetobacter oleivorans	k141_149908_3	A1S_0052	Capsule (CVF775)
bin.5_JZG10	Acinetobacter oleivorans	k141_32137_6	ABBFA_003450	Capsule (CVF775)
bin.5_JZG10	Acinetobacter oleivorans	k141_149908_4	A1S_0053	Capsule (CVF775)
bin.5_JZG10	Acinetobacter oleivorans	k141_32137_7	ABBFA_003451	Capsule (CVF775)
bin.5_JZG10	Acinetobacter oleivorans	k141_149908_5	A1S_0054	Capsule (CVF775)
bin.5_JZG10	Acinetobacter oleivorans	k141_32137_9	ABAYE3808	Capsule (CVF775)
bin.5_JZG10	Acinetobacter oleivorans	k141_32137_8	BJAB07104_00099	Capsule (CVF775)
bin.5_JZG10	Acinetobacter oleivorans	k141_149908_2	ABBFA_003459	Capsule (CVF775)
bin.5_JZG10	Acinetobacter oleivorans	k141_149908_1	ABBFA_003460	Capsule (CVF775)
bin.5_JZG10	Acinetobacter oleivorans	k141_32137_5	ABK1_0100	Capsule (CVF775)
bin.5_JZG10	Acinetobacter oleivorans	k141_32137_1	BJAB07104_00106	Capsule (CVF775)
bin.5_JZG10	Acinetobacter oleivorans	k141_32137_3	ABZJ_00095	Capsule (CVF775)
bin.5_JZG10	Acinetobacter oleivorans	k141_32137_2	ABZJ_00096	Capsule (CVF775)
bin.5_JZG10	Acinetobacter oleivorans	k141_20035_61	ompA	OmpA (VF0464)
bin.5_JZG10	Acinetobacter oleivorans	k141_16879_2	abaI	Quorum sensing (CVF777)
bin.5_JZG10	Acinetobacter oleivorans	k141_50815_9	pbpG	PbpG (CVF779)
bin.5_JZG10	Acinetobacter oleivorans	k141_20467_32	tufA	EF-Tu (VF0460)
bin.5_JZG4	Acinetobacter johnsonii	k141_58871_49	lpxL	LPS (CVF774)
bin.5_JZG4	Acinetobacter johnsonii	k141_28158_109	lpxC	LPS (CVF774)
bin.5_JZG4	Acinetobacter johnsonii	k141_29856_2	BJAB07104_00088	Capsule (CVF775)
bin.5_JZG4	Acinetobacter johnsonii	k141_11623_19	ABBFA_003451	Capsule (CVF775)
bin.5_JZG4	Acinetobacter johnsonii	k141_28400_4	ABTJ_03748	Capsule (CVF775)
bin.5_JZG4	Acinetobacter johnsonii	k141_11623_21	ABAYE3808	Capsule (CVF775)
bin.5_JZG4	Acinetobacter johnsonii	k141_28400_3	BJAB07104_00102	Capsule (CVF775)
bin.5_JZG4	Acinetobacter johnsonii	k141_11623_17	ABK1_0100	Capsule (CVF775)
bin.5_JZG4	Acinetobacter johnsonii	k141_11623_13	BJAB07104_00106	Capsule (CVF775)
bin.5_JZG4	Acinetobacter johnsonii	k141_2579_30	ompA	OmpA (VF0464)
bin.5_JZG4	Acinetobacter johnsonii	k141_30888_5	bfmR	BfmRS (VF0463)
bin.5_JZG8	Acinetobacter junii	k141_95400_39	katA	Catalase (CVF760)
bin.5_JZG8	Acinetobacter junii	k141_95400_16	lpxL	LPS (CVF774)
bin.5_JZG8	Acinetobacter junii	k141_57603_55	lpxA	LPS (CVF774)
bin.5_JZG8	Acinetobacter junii	k141_57603_24	lpxB	LPS (CVF774)
bin.5_JZG8	Acinetobacter junii	k141_112634_3	lpxC	LPS (CVF774)
bin.5_JZG8	Acinetobacter junii	k141_98429_5	ABBFA_003458	Capsule (CVF775)
bin.5_JZG8	Acinetobacter junii	k141_153943_3	BJAB07104_00102	Capsule (CVF775)
bin.5_JZG8	Acinetobacter junii	k141_153943_6	ABZJ_00096	Capsule (CVF775)
bin.5_JZG8	Acinetobacter junii	k141_113500_43	ompA	OmpA (VF0464)
bin.5_JZG8	Acinetobacter junii	k141_72321_3	bfmR	BfmRS (VF0463)
bin.5_JZG8	Acinetobacter junii	k141_72321_4	bfmS	Two-component system (CVF778)
bin.5_JZG8	Acinetobacter junii	k141_128135_6	tufA	EF-Tu (VF0460)
bin.5_JZPG4	Acinetobacter junii	k141_5430_3	pilT	Type IV pili biosynthesis (CVF518)
bin.5_JZPG4	Acinetobacter junii	k141_94421_30	lpxA	LPS (CVF774)
bin.5_JZPG4	Acinetobacter junii	k141_28492_6	lpxB	LPS (CVF774)
bin.5_JZPG4	Acinetobacter junii	k141_65194_4	lpxC	LPS (CVF774)
bin.5_JZPG4	Acinetobacter junii	k141_78348_14	ABBFA_003451	Capsule (CVF775)
bin.5_JZPG4	Acinetobacter junii	k141_78348_3	ABTJ_03748	Capsule (CVF775)
bin.5_JZPG4	Acinetobacter junii	k141_78348_2	ACICU_00088	Capsule (VF0465)
bin.5_JZPG4	Acinetobacter junii	k141_83833_4	bfmR	BfmRS (VF0463)
bin.5_JZPG4	Acinetobacter junii	k141_83833_3	bfmS	Two-component system (CVF778)
bin.6_JZG10	Unassigned Acinetobacter	k141_56895_30	pilT	Type IV pili biosynthesis (CVF518)
bin.6_JZG10	Unassigned Acinetobacter	k141_48358_11	lpsB	LPS (CVF774)
bin.6_JZG10	Unassigned Acinetobacter	k141_90812_38	lpxA	LPS (CVF774)
bin.6_JZG10	Unassigned Acinetobacter	k141_42506_32	lpxC	LPS (CVF774)
bin.6_JZG10	Unassigned Acinetobacter	k141_42506_62	BJAB07104_00088	Capsule (CVF775)
bin.6_JZG10	Unassigned Acinetobacter	k141_42506_60	AB57_0094	Capsule (CVF775)
bin.6_JZG10	Unassigned Acinetobacter	k141_42506_52	ABBFA_003451	Capsule (CVF775)
bin.6_JZG10	Unassigned Acinetobacter	k141_6567_7	M3Q_286	Capsule (CVF775)
bin.6_JZG10	Unassigned Acinetobacter	k141_42506_54	ABAYE3808	Capsule (CVF775)
bin.6_JZG10	Unassigned Acinetobacter	k141_42506_59	ABBFA_003457	Capsule (CVF775)
bin.6_JZG10	Unassigned Acinetobacter	k141_42506_53	BJAB07104_00099	Capsule (CVF775)
bin.6_JZG10	Unassigned Acinetobacter	k141_42506_50	ABK1_0100	Capsule (CVF775)
bin.6_JZG10	Unassigned Acinetobacter	k141_42506_47	ABZJ_00096	Capsule (CVF775)
bin.6_JZG10	Unassigned Acinetobacter	k141_42506_46	M3Q_303	Capsule (CVF775)
bin.6_JZG10	Unassigned Acinetobacter	k141_85677_17	ompA	Outer membrane protein (CVF776)
bin.6_JZG10	Unassigned Acinetobacter	k141_118995_19	bfmR	BfmRS (VF0463)
bin.6_JZG10	Unassigned Acinetobacter	k141_101784_1	tufA	EF-Tu (VF0460)
bin.6_JZG10	Unassigned Acinetobacter	k141_56895_1	tufA	EF-Tu (VF0460)
bin.7_JZG10	Acinetobacter bouvetii	k141_120429_30	pilT	Type IV pili biosynthesis (CVF518)
bin.7_JZG10	Acinetobacter bouvetii	k141_8667_4	lpsB	LPS (CVF774)
bin.7_JZG10	Acinetobacter bouvetii	k141_48082_22	lpxA	LPS (CVF774)
bin.7_JZG10	Acinetobacter bouvetii	k141_119366_97	lpxC	LPS (CVF774)
bin.7_JZG10	Acinetobacter bouvetii	k141_150156_44	BJAB07104_00088	Capsule (CVF775)
bin.7_JZG10	Acinetobacter bouvetii	k141_150156_42	AB57_0094	Capsule (CVF775)
bin.7_JZG10	Acinetobacter bouvetii	k141_150156_35	ABBFA_003451	Capsule (CVF775)
bin.7_JZG10	Acinetobacter bouvetii	k141_179916_7	M3Q_286	Capsule (CVF775)
bin.7_JZG10	Acinetobacter bouvetii	k141_150156_37	ABAYE3808	Capsule (CVF775)
bin.7_JZG10	Acinetobacter bouvetii	k141_150156_41	ABBFA_003457	Capsule (CVF775)
bin.7_JZG10	Acinetobacter bouvetii	k141_150156_19	M3Q_301	Capsule (CVF775)
bin.7_JZG10	Acinetobacter bouvetii	k141_150156_18	ABK1_0104	Capsule (CVF775)
bin.7_JZG10	Acinetobacter bouvetii	k141_22137_28	ompA	Outer membrane protein (CVF776)
bin.7_JZG10	Acinetobacter bouvetii	k141_106544_6	bfmR	BfmRS (VF0463)
bin.7_JZG10	Acinetobacter bouvetii	k141_120429_1	tufA	EF-Tu (VF0460)
bin.7_JZG4	Acinetobacter bereziniae	k141_14512_8	pilT	Type IV pili biosynthesis (CVF518)
bin.7_JZG4	Acinetobacter bereziniae	k141_7318_6	lpxL	LPS (CVF774)
bin.7_JZG4	Acinetobacter bereziniae	k141_1323_9	lpxA	LPS (CVF774)
bin.7_JZG4	Acinetobacter bereziniae	k141_22179_4	lpxC	LPS (CVF774)
bin.7_JZG4	Acinetobacter bereziniae	k141_48529_16	ABSDF0066	Capsule (CVF775)
bin.7_JZG4	Acinetobacter bereziniae	k141_38740_3	A1S_0053	Capsule (CVF775)
bin.7_JZG4	Acinetobacter bereziniae	k141_38740_4	A1S_0054	Capsule (CVF775)
bin.7_JZG4	Acinetobacter bereziniae	k141_15468_5	A1S_0062	Capsule (CVF775)
bin.7_JZG4	Acinetobacter bereziniae	k141_48529_2	ACICU_00088	Capsule (VF0465)
bin.7_JZG4	Acinetobacter bereziniae	k141_15468_2	ABZJ_00096	Capsule (CVF775)
bin.7_JZG4	Acinetobacter bereziniae	k141_15468_1	M3Q_303	Capsule (CVF775)
bin.7_JZG4	Acinetobacter bereziniae	k141_53510_14	ompA	Outer membrane protein (CVF776)
bin.7_JZG4	Acinetobacter bereziniae	k141_22523_9	tufA	EF-Tu (VF0460)
bin.7_JZG7	Acinetobacter tandoii	k141_195086_3	adeG	AdeFGH efflux pump/transport autoinducer (CVF773)
bin.7_JZG7	Acinetobacter tandoii	k141_195086_2	adeH	AdeFGH efflux pump/transport autoinducer (CVF773)
bin.7_JZG7	Acinetobacter tandoii	k141_110811_5	lpsB	LPS (CVF774)
bin.7_JZG7	Acinetobacter tandoii	k141_32478_2	lpxA	LPS (CVF774)
bin.7_JZG7	Acinetobacter tandoii	k141_27643_3	lpxC	LPS (CVF774)
bin.7_JZG7	Acinetobacter tandoii	k141_161957_1	BJAB07104_00088	Capsule (CVF775)
bin.7_JZG7	Acinetobacter tandoii	k141_161957_4	A1S_0053	Capsule (CVF775)
bin.7_JZG7	Acinetobacter tandoii	k141_161957_28	ABBFA_003451	Capsule (CVF775)
bin.7_JZG7	Acinetobacter tandoii	k141_161957_5	A1S_0054	Capsule (CVF775)
bin.7_JZG7	Acinetobacter tandoii	k141_163346_8	ABK1_0097	Capsule (CVF775)
bin.7_JZG7	Acinetobacter tandoii	k141_161957_13	M3Q_296	Capsule (CVF775)
bin.7_JZG7	Acinetobacter tandoii	k141_161957_14	ABK1_0099	Capsule (CVF775)
bin.7_JZG7	Acinetobacter tandoii	k141_161957_15	ACICU_00088	Capsule (VF0465)
bin.7_JZG7	Acinetobacter tandoii	k141_161957_32	BJAB07104_00106	Capsule (CVF775)
bin.7_JZG7	Acinetobacter tandoii	k141_161957_31	galE	Capsule (CVF775)
bin.7_JZG7	Acinetobacter tandoii	k141_184803_2	AB57_0115	Capsule (CVF775)
bin.7_JZG7	Acinetobacter tandoii	k141_15903_1	bfmR	BfmRS (VF0463)
bin.7_JZG7	Acinetobacter tandoii	k141_62000_8	pbpG	PbpG (CVF779)
bin.7_JZG7	Acinetobacter tandoii	k141_82249_8	tufA	EF-Tu (VF0460)
bin.7_JZG8	Acinetobacter sp001696615	k141_75471_24	pilT	Type IV pili biosynthesis (CVF518)
bin.7_JZG8	Acinetobacter sp001696615	k141_199759_5	lpsB	LPS (CVF774)
bin.7_JZG8	Acinetobacter sp001696615	k141_105204_22	lpxC	LPS (CVF774)
bin.7_JZG8	Acinetobacter sp001696615	k141_60147_17	BJAB07104_00088	Capsule (CVF775)
bin.7_JZG8	Acinetobacter sp001696615	k141_60147_19	AB57_0094	Capsule (CVF775)
bin.7_JZG8	Acinetobacter sp001696615	k141_60147_29	M3Q_285	Capsule (CVF775)
bin.7_JZG8	Acinetobacter sp001696615	k141_60147_41	ABTJ_03748	Capsule (CVF775)
bin.7_JZG8	Acinetobacter sp001696615	k141_156618_4	M3Q_286	Capsule (CVF775)
bin.7_JZG8	Acinetobacter sp001696615	k141_60147_30	M3Q_286	Capsule (CVF775)
bin.7_JZG8	Acinetobacter sp001696615	k141_60147_25	ABAYE3808	Capsule (CVF775)
bin.7_JZG8	Acinetobacter sp001696615	k141_60147_20	ABBFA_003457	Capsule (CVF775)
bin.7_JZG8	Acinetobacter sp001696615	k141_60147_42	ABK1_0100	Capsule (CVF775)
bin.7_JZG8	Acinetobacter sp001696615	k141_105204_37	ABZJ_00096	Capsule (CVF775)
bin.7_JZG8	Acinetobacter sp001696615	k141_105204_36	M3Q_303	Capsule (CVF775)
bin.7_JZG8	Acinetobacter sp001696615	k141_89893_5	ompA	Outer membrane protein (CVF776)
bin.7_JZG8	Acinetobacter sp001696615	k141_206361_2	bfmR	BfmRS (VF0463)
bin.7_JZG9	Acinetobacter brisouii_A	k141_117027_23	pilT	Type IV pili biosynthesis (CVF518)
bin.7_JZG9	Acinetobacter brisouii_A	k141_115761_29	lpxL	LPS (CVF774)
bin.7_JZG9	Acinetobacter brisouii_A	k141_118393_27	lpxC	LPS (CVF774)
bin.7_JZG9	Acinetobacter brisouii_A	k141_136674_68	ugd	Capsule (CVF775)
bin.7_JZG9	Acinetobacter brisouii_A	k141_136787_2	ABZJ_00085	Capsule (CVF775)
bin.7_JZG9	Acinetobacter brisouii_A	k141_136674_61	ABK1_0099	Capsule (CVF775)
bin.7_JZG9	Acinetobacter brisouii_A	k141_136674_60	ABK1_0100	Capsule (CVF775)
bin.7_JZG9	Acinetobacter brisouii_A	k141_136674_55	AB57_0115	Capsule (CVF775)
bin.7_JZG9	Acinetobacter brisouii_A	k141_46920_1	ompA	OmpA (VF0464)
bin.7_JZG9	Acinetobacter brisouii_A	k141_117027_36	bfmR	BfmRS (VF0463)
bin.7_JZG9	Acinetobacter brisouii_A	k141_125565_12	tufA	EF-Tu (VF0460)
bin.7_JZPG2	Acinetobacter johnsonii	k141_26353_1	pilT	Type IV pili biosynthesis (CVF518)
bin.7_JZPG2	Acinetobacter johnsonii	k141_413_3	lpxL	LPS (CVF774)
bin.7_JZPG2	Acinetobacter johnsonii	k141_28550_2	lpxC	LPS (CVF774)
bin.7_JZPG2	Acinetobacter johnsonii	k141_28607_1	M3Q_285	Capsule (CVF775)
bin.7_JZPG2	Acinetobacter johnsonii	k141_4896_3	ompA	Outer membrane protein (CVF776)
bin.7_JZPG2	Acinetobacter johnsonii	k141_11275_3	bfmR	BfmRS (VF0463)
bin.7_JZPG2	Acinetobacter johnsonii	k141_28683_1	tufA	EF-Tu (VF0460)
bin.8_JZG4	Acinetobacter junii_A	k141_979_5	pilT	Type IV pili biosynthesis (CVF518)
bin.8_JZG4	Acinetobacter junii_A	k141_19264_1	lpxL	LPS (CVF774)
bin.8_JZG4	Acinetobacter junii_A	k141_19264_2	lpsB	LPS (CVF774)
bin.8_JZG4	Acinetobacter junii_A	k141_29259_8	lpxC	LPS (CVF774)
bin.8_JZG4	Acinetobacter junii_A	k141_66337_1	bfmR	BfmRS (VF0463)
bin.8_JZG4	Acinetobacter junii_A	k141_26739_2	pbpG	PbpG (CVF779)
bin.8_JZG9	Acinetobacter bereziniae	k141_30831_22	pilT	Type IV pili biosynthesis (CVF518)
bin.8_JZG9	Acinetobacter bereziniae	k141_8748_27	katA	Catalase (CVF760)
bin.8_JZG9	Acinetobacter bereziniae	k141_106793_19	lpxL	LPS (CVF774)
bin.8_JZG9	Acinetobacter bereziniae	k141_144917_50	lpxA	LPS (CVF774)
bin.8_JZG9	Acinetobacter bereziniae	k141_144917_68	lpxB	LPS (CVF774)
bin.8_JZG9	Acinetobacter bereziniae	k141_112141_26	lpxC	LPS (CVF774)
bin.8_JZG9	Acinetobacter bereziniae	k141_64155_3	ABK1_0083	Capsule (CVF775)
bin.8_JZG9	Acinetobacter bereziniae	k141_68426_16	BJAB07104_00088	Capsule (CVF775)
bin.8_JZG9	Acinetobacter bereziniae	k141_68426_14	ABK1_0085	Capsule (CVF775)
bin.8_JZG9	Acinetobacter bereziniae	k141_64155_6	AB57_0094	Capsule (CVF775)
bin.8_JZG9	Acinetobacter bereziniae	k141_122494_1	ugd	Capsule (CVF775)
bin.8_JZG9	Acinetobacter bereziniae	k141_64155_7	AB57_0095	Capsule (CVF775)
bin.8_JZG9	Acinetobacter bereziniae	k141_99175_1	AB57_0095	Capsule (CVF775)
bin.8_JZG9	Acinetobacter bereziniae	k141_139333_11	M3Q_285	Capsule (CVF775)
bin.8_JZG9	Acinetobacter bereziniae	k141_68426_13	M3Q_285	Capsule (CVF775)
bin.8_JZG9	Acinetobacter bereziniae	k141_122494_14	ABBFA_003451	Capsule (CVF775)
bin.8_JZG9	Acinetobacter bereziniae	k141_99175_3	A1S_0054	Capsule (CVF775)
bin.8_JZG9	Acinetobacter bereziniae	k141_139333_10	M3Q_286	Capsule (CVF775)
bin.8_JZG9	Acinetobacter bereziniae	k141_68426_12	M3Q_286	Capsule (CVF775)
bin.8_JZG9	Acinetobacter bereziniae	k141_122494_12	ABAYE3808	Capsule (CVF775)
bin.8_JZG9	Acinetobacter bereziniae	k141_143253_2	ABAYE3808	Capsule (CVF775)
bin.8_JZG9	Acinetobacter bereziniae	k141_99175_13	ABAYE3808	Capsule (CVF775)
bin.8_JZG9	Acinetobacter bereziniae	k141_122494_2	ABBFA_003457	Capsule (CVF775)
bin.8_JZG9	Acinetobacter bereziniae	k141_78691_6	M3Q_297	Capsule (CVF775)
bin.8_JZG9	Acinetobacter bereziniae	k141_78691_5	ABK1_0100	Capsule (CVF775)
bin.8_JZG9	Acinetobacter bereziniae	k141_78691_2	ABZJ_00096	Capsule (CVF775)
bin.8_JZG9	Acinetobacter bereziniae	k141_78691_1	M3Q_303	Capsule (CVF775)
bin.8_JZG9	Acinetobacter bereziniae	k141_64229_7	ompA	Outer membrane protein (CVF776)
bin.8_JZG9	Acinetobacter bereziniae	k141_122669_1	tufA	EF-Tu (VF0460)
bin.8_WTG1	Acinetobacter brisouii	k141_15284_2	pilT	Type IV pili biosynthesis (CVF518)
bin.8_WTG1	Acinetobacter brisouii	k141_232641_38	lpxL	LPS (CVF774)
bin.8_WTG1	Acinetobacter brisouii	k141_232641_37	lpsB	LPS (CVF774)
bin.8_WTG1	Acinetobacter brisouii	k141_32559_57	lpxA	LPS (CVF774)
bin.8_WTG1	Acinetobacter brisouii	k141_640896_113	lpxC	LPS (CVF774)
bin.8_WTG1	Acinetobacter brisouii	k141_16911_17	ABBFA_003451	Capsule (CVF775)
bin.8_WTG1	Acinetobacter brisouii	k141_16911_13	ABAYE3808	Capsule (CVF775)
bin.8_WTG1	Acinetobacter brisouii	k141_161166_13	bfmR	BfmRS (VF0463)
bin.9_JZG7	Acinetobacter sp002165255	k141_93951_13	pilT	Type IV pili biosynthesis (CVF518)
bin.9_JZG7	Acinetobacter sp002165255	k141_102215_9	katA	Catalase (CVF760)
bin.9_JZG7	Acinetobacter sp002165255	k141_183020_6	lpxL	LPS (CVF774)
bin.9_JZG7	Acinetobacter sp002165255	k141_25052_24	lpxA	LPS (CVF774)
bin.9_JZG7	Acinetobacter sp002165255	k141_128260_3	lpxC	LPS (CVF774)
bin.9_JZG7	Acinetobacter sp002165255	k141_22689_1	ABBFA_003446	Capsule (CVF775)
bin.9_JZG7	Acinetobacter sp002165255	k141_10751_2	ABK1_0083	Capsule (CVF775)
bin.9_JZG7	Acinetobacter sp002165255	k141_10751_1	AB57_0093	Capsule (CVF775)
bin.9_JZG7	Acinetobacter sp002165255	k141_22689_5	galU	Capsule (CVF775)
bin.9_JZG7	Acinetobacter sp002165255	k141_28103_2	fnlA	Capsule (CVF775)
bin.9_JZG7	Acinetobacter sp002165255	k141_28103_4	ABTJ_03752	Capsule (CVF775)
bin.9_JZG7	Acinetobacter sp002165255	k141_28103_3	ABD1_00590	Capsule (CVF775)
bin.9_JZG7	Acinetobacter sp002165255	k141_178682_9	ABZJ_00086	Capsule (CVF775)
bin.9_JZG7	Acinetobacter sp002165255	k141_97144_5	ABZJ_00086	Capsule (CVF775)
bin.9_JZG7	Acinetobacter sp002165255	k141_22689_2	galE	Capsule (CVF775)
bin.9_JZG7	Acinetobacter sp002165255	k141_168698_11	ompA	OmpA (VF0464)
bin.9_JZG7	Acinetobacter sp002165255	k141_20054_4	bfmS	Two-component system (CVF778)
MAGs	Species	Contigs	Types [Published organisms]	Classes
bin.1_JZG5	Acinetobacter bereziniae	k141_12164_4	YqaJ-like_viral_recombinase_[Acinetobacter_bereziniae]	recombinase
bin.1_JZG5	Acinetobacter bereziniae	k141_269_110	recombinase_[Acinetobacter_guillouiae]	recombinase
bin.1_JZG5	Acinetobacter bereziniae	k141_274_32	IS5_family_transposase_[Acinetobacter_bereziniae]	transposase
bin.1_JZG5	Acinetobacter bereziniae	k141_25576_161	IS256_family_transposase_[Acinetobacter_bereziniae]	transposase
bin.1_JZG5	Acinetobacter bereziniae	k141_12277_57	integrase_[Acinetobacter_bereziniae]	integrase
bin.1_JZG5	Acinetobacter bereziniae	k141_607_2	IS3_family_transposase_[Acinetobacter_junii]	transposase
bin.1_JZG5	Acinetobacter bereziniae	k141_607_3	IS3_family_transposase_[Acinetobacter_johnsonii]	transposase
bin.1_JZG5	Acinetobacter bereziniae	k141_607_6	IS3_family_transposase_[Acinetobacter_calcoaceticus]	transposase
bin.1_JZG5	Acinetobacter bereziniae	k141_607_7	MULTISPECIES:_IS3-like_element_ISAba22_family_transposase_[Gammaproteobacteria]	transposase
bin.1_JZG5	Acinetobacter bereziniae	k141_607_8	MULTISPECIES:_IS3-like_element_ISAba22_family_transposase_[Gammaproteobacteria]	transposase
bin.1_JZG5	Acinetobacter bereziniae	k141_607_9	IS3_family_transposase_[Acinetobacter_johnsonii]	transposase
bin.1_JZG5	Acinetobacter bereziniae	k141_607_13	IS30-like_element_ISAba125_family_transposase_[Acinetobacter_baumannii]	transposase
bin.1_JZG5	Acinetobacter bereziniae	k141_607_18	integrase_[Acinetobacter_baumannii]	integrase
bin.1_JZG5	Acinetobacter bereziniae	k141_11148_4	YqaJ-like_viral_recombinase_[Acinetobacter_bereziniae]	recombinase
bin.1_JZG5	Acinetobacter bereziniae	k141_735_4	transposase_(plasmid)_[Acinetobacter_lwoffii]	transposase
bin.1_JZG5	Acinetobacter bereziniae	k141_735_5	IS3_family_transposase_ISAba14_[Acinetobacter_sp._M131]	transposase
bin.1_JZG5	Acinetobacter bereziniae	k141_23618_81	IS3_family_transposase_[Acinetobacter_guillouiae]	transposase
bin.1_JZG5	Acinetobacter bereziniae	k141_23618_82	IS3_family_transposase_[Acinetobacter_haemolyticus]	transposase
bin.1_JZG5	Acinetobacter bereziniae	k141_19553_178	IS982_family_transposase_[Acinetobacter_sp._694762]	transposase
bin.1_JZG5	Acinetobacter bereziniae	k141_19553_200	IS30-like_element_ISAba125_family_transposase_[Acinetobacter_baumannii]	transposase
bin.1_JZG5	Acinetobacter bereziniae	k141_4924_95	recombinase_RecA_[Acinetobacter_gerneri]	recombinase
bin.1_JZG5	Acinetobacter bereziniae	k141_14194_33	site-specific_tyrosine_recombinase_XerD_[Acinetobacter_sp._Root1280]	recombinase
bin.1_JZG5	Acinetobacter bereziniae	k141_19601_86	site-specific_integrase_[Acinetobacter_sp._Root1280]	integrase
bin.1_JZG5	Acinetobacter bereziniae	k141_15349_1	site-specific_integrase_[Acinetobacter_pittii]	integrase
bin.1_JZG5	Acinetobacter bereziniae	k141_15349_2	site-specific_integrase_[Acinetobacter_radioresistens]	integrase
bin.1_JZG5	Acinetobacter bereziniae	k141_5188_26	site-specific_integrase_[Acinetobacter_bereziniae]	integrase
bin.1_JZG5	Acinetobacter bereziniae	k141_22686_20	integrase_[Acinetobacter_pittii]	integrase
bin.1_JZG5	Acinetobacter bereziniae	k141_26371_14	tyrosine_recombinase_XerC_[Acinetobacter_bereziniae]	recombinase
bin.1_JZPG5	Acinetobacter brisouii	k141_155750_38	IS3_family_transposase_[Acinetobacter_junii]	transposase
bin.1_JZPG5	Acinetobacter brisouii	k141_155750_39	IS3_family_transposase_[Acinetobacter_kyonggiensis]	transposase
bin.1_JZPG5	Acinetobacter brisouii	k141_78633_1	transposase,_partial_[Acinetobacter_idrijaensis]	transposase
bin.1_JZPG5	Acinetobacter brisouii	k141_168329_1	IS5_family_transposase_[Acinetobacter_indicus]	transposase
bin.1_JZPG5	Acinetobacter brisouii	k141_168329_2	IS5/IS1182_family_transposase_[Acinetobacter_baumannii]	transposase
bin.1_JZPG5	Acinetobacter brisouii	k141_25265_61	tyrosine_recombinase_XerC_[Acinetobacter_brisouii]	recombinase
bin.1_JZPG5	Acinetobacter brisouii	k141_169439_19	MULTISPECIES:_IS6_family_transposase_[Acinetobacter_calcoaceticus/baumannii_complex]	transposase
bin.1_JZPG5	Acinetobacter brisouii	k141_169439_23	MULTISPECIES:_IS6_family_transposase_[Acinetobacter]	transposase
bin.1_JZPG5	Acinetobacter brisouii	k141_14515_13	MULTISPECIES:_ISL3_family_transposase_[Acinetobacter_calcoaceticus/baumannii_complex]	transposase
bin.1_JZPG5	Acinetobacter brisouii	k141_203538_9	recombinase_[Acinetobacter_brisouii]	recombinase
bin.1_JZPG5	Acinetobacter brisouii	k141_203538_49	YqaJ-like_viral_recombinase_[Acinetobacter_venetianus]	recombinase
bin.1_JZPG5	Acinetobacter brisouii	k141_126630_24	IS5/IS1182_family_transposase_[Acinetobacter_lwoffii]	transposase
bin.1_JZPG5	Acinetobacter brisouii	k141_126630_25	IS5/IS1182_family_transposase_[Acinetobacter_lwoffii]	transposase
bin.1_JZPG5	Acinetobacter brisouii	k141_160410_2	recombinase_family_protein_[Acinetobacter_sp._ANC_3789]	recombinase
bin.1_JZPG5	Acinetobacter brisouii	k141_160410_9	transposase_[Acinetobacter_lwoffii]	transposase
bin.1_JZPG5	Acinetobacter brisouii	k141_5901_4	MULTISPECIES:_IS3_family_transposase_[Acinetobacter]	transposase
bin.1_JZPG5	Acinetobacter brisouii	k141_5901_5	IS3_family_transposase_[Acinetobacter_baylyi]	transposase
bin.1_JZPG5	Acinetobacter brisouii	k141_117282_11	recombinase_[Acinetobacter_brisouii]	recombinase
bin.1_JZPG5	Acinetobacter brisouii	k141_172955_4	site-specific_integrase_[Acinetobacter_sp._TTH0-4]	integrase
bin.1_JZPG5	Acinetobacter brisouii	k141_172955_110	IS5/IS1182_family_transposase_[Acinetobacter_sp._CIP_102143]	transposase
bin.1_JZPG5	Acinetobacter brisouii	k141_172955_111	IS5/IS1182_family_transposase_[Acinetobacter_sp._CIP_102143]	transposase
bin.1_JZPG5	Acinetobacter brisouii	k141_172955_113	IS3_family_transposase_[Acinetobacter_sp._WCHA45]	transposase
bin.1_JZPG5	Acinetobacter brisouii	k141_172955_114	IS3_family_transposase_[Acinetobacter_sp._WCHA45]	transposase
bin.1_JZPG5	Acinetobacter brisouii	k141_172955_133	transposase_[Acinetobacter_indicus]	transposase
bin.1_JZPG5	Acinetobacter brisouii	k141_172955_136	transposase_[Acinetobacter_sp._ANC_3789]	transposase
bin.1_JZPG5	Acinetobacter brisouii	k141_172955_148	transposase_[Mycobacterium_abscessus]	transposase
bin.1_JZPG5	Acinetobacter brisouii	k141_172955_149	IS66_family_transposase_[Acinetobacter_baumannii]	transposase
bin.1_JZPG5	Acinetobacter brisouii	k141_51347_19	YqaJ-like_viral_recombinase_[Acinetobacter_venetianus]	recombinase
bin.1_JZPG5	Acinetobacter brisouii	k141_128757_15	IS1595_family_transposase_[Acinetobacter_junii]	transposase
bin.1_JZPG5	Acinetobacter brisouii	k141_128757_16	IS1595_family_transposase_[Acinetobacter_junii]	transposase
bin.1_JZPG5	Acinetobacter brisouii	k141_41648_14	YqaJ-like_viral_recombinase_[Acinetobacter_brisouii]	recombinase
bin.1_JZPG5	Acinetobacter brisouii	k141_119186_48	integrase_[Acinetobacter_brisouii]	integrase
bin.1_JZPG5	Acinetobacter brisouii	k141_8673_1	IS5/IS1182_family_transposase_[Acinetobacter_sp._ANC_3862]	transposase
bin.1_JZPG5	Acinetobacter brisouii	k141_196346_28	recombinase_RecA_[Acinetobacter_nosocomialis]	recombinase
bin.1_JZPG5	Acinetobacter brisouii	k141_19495_101	site-specific_tyrosine_recombinase_XerD_[Acinetobacter_brisouii]	recombinase
bin.1_JZPG5	Acinetobacter brisouii	k141_30845_1	transposase_[Acinetobacter_johnsonii]	transposase
bin.1_JZPG5	Acinetobacter brisouii	k141_30845_2	IS200/IS605_family_transposase_[Acinetobacter_sp._Ver3]	transposase
bin.1_JZPG5	Acinetobacter brisouii	k141_131579_1	recombinase_family_protein_[Acinetobacter_sp._ANC_3789]	recombinase
bin.11_JZPG4	Acinetobacter wuhouensis	k141_0_5	MULTISPECIES:_transposase_[Acinetobacter]	transposase
bin.11_JZPG4	Acinetobacter wuhouensis	k141_0_6	transposase_[Acinetobacter_haemolyticus]	transposase
bin.11_JZPG4	Acinetobacter wuhouensis	k141_0_7	IS3_family_transposase_[Acinetobacter_junii]	transposase
bin.11_JZPG4	Acinetobacter wuhouensis	k141_33239_9	IS982_family_transposase_[Acinetobacter_sp._WCHA60]	transposase
bin.11_JZPG4	Acinetobacter wuhouensis	k141_13336_1	IS4-like_element_ISAba33_family_transposase_[Acinetobacter_tandoii]	transposase
bin.11_JZPG4	Acinetobacter wuhouensis	k141_13336_2	MULTISPECIES:_DDE_transposase_[Acinetobacter_calcoaceticus/baumannii_complex]	transposase
bin.11_JZPG4	Acinetobacter wuhouensis	k141_13336_3	MULTISPECIES:_DDE_transposase_[Acinetobacter_calcoaceticus/baumannii_complex]	transposase
bin.11_JZPG4	Acinetobacter wuhouensis	k141_1375_1	IS4-like_element_ISAba33_family_transposase_[Acinetobacter_tandoii]	transposase
bin.11_JZPG4	Acinetobacter wuhouensis	k141_68020_1	IS3_family_transposase_[Acinetobacter_junii]	transposase
bin.11_JZPG4	Acinetobacter wuhouensis	k141_9076_11	IS1595_family_transposase_[Acinetobacter_sp._WCHA62]	transposase
bin.11_JZPG4	Acinetobacter wuhouensis	k141_127801_7	recombinase_[Acinetobacter_sp._WCHA62]	recombinase
bin.11_JZPG4	Acinetobacter wuhouensis	k141_123008_8	MULTISPECIES:_site-specific_integrase_[Acinetobacter]	integrase
bin.11_JZPG4	Acinetobacter wuhouensis	k141_102741_1	integrase_[Acinetobacter_sp._WCHA62]	integrase
bin.11_JZPG4	Acinetobacter wuhouensis	k141_57078_2	transposase_[Acinetobacter_sp._CIP_101966]	transposase
bin.11_JZPG4	Acinetobacter wuhouensis	k141_57078_3	IS21_family_transposase_[Acinetobacter_baumannii]	transposase
bin.11_JZPG4	Acinetobacter wuhouensis	k141_57078_7	IS3_family_transposase_[Acinetobacter_venetianus]	transposase
bin.11_JZPG4	Acinetobacter wuhouensis	k141_57078_8	IS3_family_transposase_[Acinetobacter_venetianus]	transposase
bin.11_JZPG4	Acinetobacter wuhouensis	k141_63559_6	tyrosine_recombinase_XerC_[Acinetobacter_sp._WCHA62]	recombinase
bin.13_JZG12	Acinetobacter tandoii	k141_231328_8	recombinase_RecA_[Acinetobacter_nosocomialis]	recombinase
bin.13_JZG12	Acinetobacter tandoii	k141_363102_50	transposase_[Acinetobacter_schindleri]	transposase
bin.13_JZG12	Acinetobacter tandoii	k141_466736_37	IS982_family_transposase_[Acinetobacter_tandoii]	transposase
bin.13_JZG12	Acinetobacter tandoii	k141_4361_1	site-specific_tyrosine_recombinase_XerD_[Acinetobacter_tandoii]	recombinase
bin.13_JZG12	Acinetobacter tandoii	k141_262033_1	IS5_family_transposase_[Acinetobacter_ursingii]	transposase
bin.13_JZG12	Acinetobacter tandoii	k141_494314_25	IS982_family_transposase_[Acinetobacter_ursingii]	transposase
bin.13_JZG12	Acinetobacter tandoii	k141_171971_4	recombinase_[Acinetobacter_tandoii]	recombinase
bin.13_JZG12	Acinetobacter tandoii	k141_250147_41	integrase_[Acinetobacter_celticus]	integrase
bin.13_JZG12	Acinetobacter tandoii	k141_275693_4	transposase_[Acinetobacter_indicus]	transposase
bin.13_JZG12	Acinetobacter tandoii	k141_150220_15	tyrosine_recombinase_XerC_[Acinetobacter_tandoii]	recombinase
bin.14_JZPG4	Acinetobacter bereziniae	k141_66371_13	IS5_family_transposase_[Acinetobacter_bereziniae]	transposase
bin.14_JZPG4	Acinetobacter bereziniae	k141_33277_13	recombinase_[Acinetobacter_guillouiae]	recombinase
bin.14_JZPG4	Acinetobacter bereziniae	k141_86902_99	integrase_[Acinetobacter_bereziniae]	integrase
bin.14_JZPG4	Acinetobacter bereziniae	k141_86902_100	IS3_family_transposase_[Acinetobacter_sp._WC-743]	transposase
bin.14_JZPG4	Acinetobacter bereziniae	k141_86902_101	IS3_family_transposase_[Acinetobacter_sp._WC-743]	transposase
bin.14_JZPG4	Acinetobacter bereziniae	k141_40672_3	IS3-like_element_ISAba21_family_transposase_[Acinetobacter_defluvii]	transposase
bin.14_JZPG4	Acinetobacter bereziniae	k141_40672_4	IS3-like_element_ISAba21_family_transposase_[Acinetobacter_defluvii]	transposase
bin.14_JZPG4	Acinetobacter bereziniae	k141_127135_33	recombinase_RecA_[Acinetobacter_gerneri]	recombinase
bin.14_JZPG4	Acinetobacter bereziniae	k141_107695_10	YqaJ-like_viral_recombinase_[Acinetobacter_sp._WCHA60]	recombinase
bin.14_JZPG4	Acinetobacter bereziniae	k141_114896_1	site-specific_integrase_[Acinetobacter_venetianus]	integrase
bin.14_JZPG4	Acinetobacter bereziniae	k141_101329_1	IS5/IS1182_family_transposase_[Acinetobacter_lwoffii]	transposase
bin.14_JZPG4	Acinetobacter bereziniae	k141_101329_2	IS5/IS1182_family_transposase_[Acinetobacter_bereziniae]	transposase
bin.14_JZPG4	Acinetobacter bereziniae	k141_35190_1	IS5/IS1182_family_transposase_[Acinetobacter_bereziniae]	transposase
bin.14_JZPG4	Acinetobacter bereziniae	k141_35329_3	IS4_family_transposase_[Acinetobacter_haemolyticus]	transposase
bin.14_JZPG4	Acinetobacter bereziniae	k141_35329_4	IS4_family_transposase_[Acinetobacter_haemolyticus]	transposase
bin.14_JZPG4	Acinetobacter bereziniae	k141_15511_1	IS3_family_transposase_[Acinetobacter_junii]	transposase
bin.14_JZPG4	Acinetobacter bereziniae	k141_15511_2	IS3_family_transposase_[Acinetobacter_junii]	transposase
bin.14_JZPG4	Acinetobacter bereziniae	k141_15511_17	IS481_family_transposase_[Acinetobacter_sp._YT-02]	transposase
bin.14_JZPG4	Acinetobacter bereziniae	k141_108240_11	recombinase_family_protein_[Acinetobacter_harbinensis]	recombinase
bin.14_JZPG4	Acinetobacter bereziniae	k141_88589_10	transposase_[Acinetobacter_sp._WCHA39]	transposase
bin.14_JZPG4	Acinetobacter bereziniae	k141_28323_1	IS3_family_transposase_[Acinetobacter_bereziniae]	transposase
bin.14_JZPG4	Acinetobacter bereziniae	k141_75166_2	IS5_family_transposase_[Acinetobacter_ursingii]	transposase
bin.14_JZPG4	Acinetobacter bereziniae	k141_9590_7	tyrosine_recombinase_XerC_[Acinetobacter_bereziniae]	recombinase
bin.14_JZPG4	Acinetobacter bereziniae	k141_61906_63	IS982_family_transposase_[Acinetobacter_sp._694762]	transposase
bin.14_JZPG4	Acinetobacter bereziniae	k141_61906_86	IS3_family_transposase_[Acinetobacter_bereziniae]	transposase
bin.14_JZPG4	Acinetobacter bereziniae	k141_49158_43	IS3_family_transposase_[Acinetobacter_bereziniae]	transposase
bin.14_JZPG4	Acinetobacter bereziniae	k141_69771_48	DDE_transposase_family_protein_[Acinetobacter_sp._Root1280]	transposase
bin.14_JZPG4	Acinetobacter bereziniae	k141_69771_49	transposase_[Acinetobacter_sp._Root1280]	transposase
bin.14_JZPG4	Acinetobacter bereziniae	k141_69771_50	IS3_family_transposase_[Acinetobacter_bereziniae]	transposase
bin.14_JZPG4	Acinetobacter bereziniae	k141_63122_36	site-specific_integrase_[Acinetobacter_bereziniae]	integrase
bin.14_JZPG4	Acinetobacter bereziniae	k141_130406_23	IS481_family_transposase_[Acinetobacter_bereziniae]	transposase
bin.14_JZPG4	Acinetobacter bereziniae	k141_90663_7	site-specific_integrase_[Acinetobacter_sp._WCHA60]	integrase
bin.14_JZPG4	Acinetobacter bereziniae	k141_25232_28	site-specific_tyrosine_recombinase_XerD_[Acinetobacter_sp._Root1280]	recombinase
bin.14_JZPG4	Acinetobacter bereziniae	k141_38921_15	transposase_[Acinetobacter_bereziniae]	transposase
bin.14_JZPG4	Acinetobacter bereziniae	k141_91316_10	IS30-like_element_ISAba125_family_transposase_[Acinetobacter_baumannii]	transposase
bin.14_JZPG4	Acinetobacter bereziniae	k141_91316_14	IS5/IS1182_family_transposase_[Acinetobacter_bereziniae]	transposase
bin.14_JZPG4	Acinetobacter bereziniae	k141_91316_16	transposase_[Acinetobacter_bereziniae]	transposase
bin.14_JZPG4	Acinetobacter bereziniae	k141_91316_17	IS3_family_transposase_[Acinetobacter_bereziniae]	transposase
bin.2_JZG6	Acinetobacter beijerinckii	k141_151459_12	YqaJ-like_viral_recombinase_[Acinetobacter_parvus]	recombinase
bin.2_JZG6	Acinetobacter beijerinckii	k141_151459_26	MULTISPECIES:_site-specific_integrase_[Acinetobacter]	integrase
bin.2_JZG6	Acinetobacter beijerinckii	k141_58518_1	IS30_family_transposase_[Acinetobacter_nosocomialis]	transposase
bin.2_JZG6	Acinetobacter beijerinckii	k141_105140_2	IS5/IS1182_family_transposase_[Acinetobacter_sp._CIP_102143]	transposase
bin.2_JZG6	Acinetobacter beijerinckii	k141_105140_3	IS5/IS1182_family_transposase_[Acinetobacter_sp._CIP_102143]	transposase
bin.2_JZG6	Acinetobacter beijerinckii	k141_105155_63	IS5/IS1182_family_transposase_[Acinetobacter_towneri]	transposase
bin.2_JZG6	Acinetobacter beijerinckii	k141_105244_2	IS3_family_transposase_[Acinetobacter_sp._WCHA45]	transposase
bin.2_JZG6	Acinetobacter beijerinckii	k141_105244_3	IS3_family_transposase_[Acinetobacter_sp._UNC434CL69Tsu2S25]	transposase
bin.2_JZG6	Acinetobacter beijerinckii	k141_105244_4	MULTISPECIES:_IS3_family_transposase_[Acinetobacter]	transposase
bin.2_JZG6	Acinetobacter beijerinckii	k141_105244_7	site-specific_integrase_[Photobacterium_leiognathi]	integrase
bin.2_JZG6	Acinetobacter beijerinckii	k141_198212_57	IS5_family_transposase_[Acinetobacter_ursingii]	transposase
bin.2_JZG6	Acinetobacter beijerinckii	k141_12250_3	IS5/IS1182_family_transposase_[Acinetobacter_johnsonii]	transposase
bin.2_JZG6	Acinetobacter beijerinckii	k141_24111_2	putative_transposase_(plasmid)_[Acinetobacter_sp._M131]	transposase
bin.2_JZG6	Acinetobacter beijerinckii	k141_24111_10	IS66_family_transposase_[Acinetobacter_baumannii]	transposase
bin.2_JZG6	Acinetobacter beijerinckii	k141_24111_11	IS66_family_transposase_[Acinetobacter_baumannii]	transposase
bin.2_JZG6	Acinetobacter beijerinckii	k141_140713_48	MULTISPECIES:_recombinase_[Acinetobacter]	recombinase
bin.2_JZG6	Acinetobacter beijerinckii	k141_187637_66	site-specific_integrase_[Acinetobacter_baumannii]	integrase
bin.2_JZG6	Acinetobacter beijerinckii	k141_187823_3	IS5/IS1182_family_transposase_[Acinetobacter_baumannii]	transposase
bin.2_JZG6	Acinetobacter beijerinckii	k141_187823_8	IS481_family_transposase_[Acinetobacter_sp._YT-02]	transposase
bin.2_JZG6	Acinetobacter beijerinckii	k141_1817_4	IS1595-like_element_ISAba36_family_transposase_[Acinetobacter_baumannii]	transposase
bin.2_JZG6	Acinetobacter beijerinckii	k141_164721_1	IS3_family_transposase_[Acinetobacter_lwoffii]	transposase
bin.2_JZG6	Acinetobacter beijerinckii	k141_164721_2	IS3_family_transposase_[Acinetobacter_lwoffii]	transposase
bin.2_JZG6	Acinetobacter beijerinckii	k141_165460_12	MULTISPECIES:_heteromeric_transposase_endonuclease_subunit_TnsA_[Acinetobacter]	transposase
bin.2_JZG6	Acinetobacter beijerinckii	k141_165460_13	transposase_[Acinetobacter_nosocomialis]	transposase
bin.2_JZG6	Acinetobacter beijerinckii	k141_165460_15	transposase_[Acinetobacter_proteolyticus]	transposase
bin.2_JZG6	Acinetobacter beijerinckii	k141_165460_16	transposase_[Acinetobacter_proteolyticus]	transposase
bin.2_JZG6	Acinetobacter beijerinckii	k141_142029_77	recombinase_family_protein_[Acinetobacter_venetianus]	recombinase
bin.2_JZG6	Acinetobacter beijerinckii	k141_142029_87	YqaJ-like_viral_recombinase_[Acinetobacter_sp._WCHA29]	recombinase
bin.2_JZG6	Acinetobacter beijerinckii	k141_142029_111	transposase_[Acinetobacter_sp._WCHA39]	transposase
bin.2_JZG6	Acinetobacter beijerinckii	k141_199834_29	tyrosine_recombinase_XerC_[Acinetobacter_beijerinckii]	recombinase
bin.2_JZG6	Acinetobacter beijerinckii	k141_199834_58	integrase_core_domain-containing_protein_[Yersinia_pestis_CO92]	integrase
bin.2_JZG6	Acinetobacter beijerinckii	k141_142866_2	IS1595-like_element_ISAcra1_family_transposase_[Acinetobacter_sp._WCHA55]	transposase
bin.2_JZG6	Acinetobacter beijerinckii	k141_3937_20	MULTISPECIES:_site-specific_integrase_[Acinetobacter]	integrase
bin.2_JZG6	Acinetobacter beijerinckii	k141_3937_25	YqaJ-like_viral_recombinase_[Acinetobacter_sp._WCHA29]	recombinase
bin.2_JZG6	Acinetobacter beijerinckii	k141_3937_46	IS3_family_transposase_[Acinetobacter_sp._UNC434CL69Tsu2S25]	transposase
bin.2_JZG6	Acinetobacter beijerinckii	k141_3937_47	IS3_family_transposase_[Acinetobacter_sp._WCHA45]	transposase
bin.2_JZG6	Acinetobacter beijerinckii	k141_3937_48	IS3_family_transposase_[Acinetobacter_sp._WCHA45]	transposase
bin.2_JZG6	Acinetobacter beijerinckii	k141_214064_1	MULTISPECIES:_IS5/IS1182_family_transposase_[Acinetobacter_calcoaceticus/baumannii_complex]	transposase
bin.2_JZG6	Acinetobacter beijerinckii	k141_214064_6	IS3-like_element_ISAcsp5_family_transposase_[Acinetobacter_junii]	transposase
bin.2_JZG6	Acinetobacter beijerinckii	k141_4653_1	IS30_family_transposase_[Acinetobacter_nosocomialis]	transposase
bin.2_JZG6	Acinetobacter beijerinckii	k141_190908_5	phage_integrase_(plasmid)_[Acinetobacter_sp._M131]	integrase
bin.2_JZG6	Acinetobacter beijerinckii	k141_190953_2	IS5/IS1182_family_transposase_[Acinetobacter_sp._CIP_102143]	transposase
bin.2_JZG6	Acinetobacter beijerinckii	k141_190953_3	IS5/IS1182_family_transposase_[Acinetobacter_sp._CIP_102143]	transposase
bin.2_JZG6	Acinetobacter beijerinckii	k141_28189_149	IS3-like_element_ISAba21_family_transposase_[Acinetobacter_defluvii]	transposase
bin.2_JZG6	Acinetobacter beijerinckii	k141_28189_150	IS3-like_element_ISAba21_family_transposase_[Acinetobacter_defluvii]	transposase
bin.2_JZG6	Acinetobacter beijerinckii	k141_86240_6	recombinase_family_protein_[Acinetobacter_beijerinckii]	recombinase
bin.2_JZG6	Acinetobacter beijerinckii	k141_86240_183	transposase_[Acinetobacter_junii]	transposase
bin.2_JZG6	Acinetobacter beijerinckii	k141_98566_53	site-specific_integrase_[Acinetobacter_sp._NBRC_110496]	integrase
bin.2_JZG6	Acinetobacter beijerinckii	k141_98566_54	site-specific_integrase_[Acinetobacter_ursingii]	integrase
bin.2_JZG6	Acinetobacter beijerinckii	k141_98566_55	MULTISPECIES:_IS3-like_element_ISAba22_family_transposase_[Gammaproteobacteria]	transposase
bin.2_JZG6	Acinetobacter beijerinckii	k141_98566_56	MULTISPECIES:_IS3-like_element_ISAba22_family_transposase_[Gammaproteobacteria]	transposase
bin.2_JZG6	Acinetobacter beijerinckii	k141_98566_57	site-specific_integrase_[Acinetobacter_ursingii]	integrase
bin.2_JZG6	Acinetobacter beijerinckii	k141_98566_58	integrase_[Acinetobacter_sp._AG1]	integrase
bin.2_JZG6	Acinetobacter beijerinckii	k141_167892_261	site-specific_integrase_[Acinetobacter_sp._COS3]	integrase
bin.2_JZG6	Acinetobacter beijerinckii	k141_66365_1	MULTISPECIES:_site-specific_integrase_[Acinetobacter]	integrase
bin.2_JZG6	Acinetobacter beijerinckii	k141_217714_51	site-specific_integrase_[Acinetobacter_baumannii]	integrase
bin.2_JZG6	Acinetobacter beijerinckii	k141_217714_74	transposase_[Acinetobacter_junii]	transposase
bin.2_JZG6	Acinetobacter beijerinckii	k141_217714_75	heteromeric_transposase_endonuclease_subunit_TnsA_[Acinetobacter_baumannii]	transposase
bin.2_JZG6	Acinetobacter beijerinckii	k141_42272_7	transposase_[Acinetobacter_proteolyticus]	transposase
bin.2_JZG6	Acinetobacter beijerinckii	k141_42272_11	transposase_[Acinetobacter_proteolyticus]	transposase
bin.2_JZG6	Acinetobacter beijerinckii	k141_42272_12	transposase_[Acinetobacter_proteolyticus]	transposase
bin.2_JZG6	Acinetobacter beijerinckii	k141_42272_13	transposase_[Acinetobacter_haemolyticus]	transposase
bin.2_JZG6	Acinetobacter beijerinckii	k141_42272_14	transposase_[Acinetobacter_proteolyticus]	transposase
bin.2_JZG6	Acinetobacter beijerinckii	k141_67095_36	recombinase_RecA_[Acinetobacter_nosocomialis]	recombinase
bin.2_JZG6	Acinetobacter beijerinckii	k141_218232_4	IS5/IS1182_family_transposase_[Acinetobacter_haemolyticus]	transposase
bin.2_JZG6	Acinetobacter beijerinckii	k141_147958_50	IS4_family_transposase_[Acinetobacter_haemolyticus]	transposase
bin.2_JZG6	Acinetobacter beijerinckii	k141_207312_13	MULTISPECIES:_site-specific_tyrosine_recombinase_XerD_[Acinetobacter]	recombinase
bin.2_JZG6	Acinetobacter beijerinckii	k141_208944_9	YqaJ-like_viral_recombinase,_partial_[Acinetobacter_venetianus]	recombinase
bin.2_JZG8	Acinetobacter tandoii	k141_190646_8	YqaJ-like_viral_recombinase_[Acinetobacter_sp._ANC_5054]	recombinase
bin.2_JZG8	Acinetobacter tandoii	k141_57016_3	recombinase_[Acinetobacter_tandoii]	recombinase
bin.2_JZG8	Acinetobacter tandoii	k141_145978_1	IS982_family_transposase,_partial_[Acinetobacter_tandoii]	transposase
bin.2_JZG8	Acinetobacter tandoii	k141_157879_3	IS982_family_transposase_[Acinetobacter_venetianus]	transposase
bin.2_JZG8	Acinetobacter tandoii	k141_169491_1	IS982_family_transposase,_partial_[Acinetobacter_tandoii]	transposase
bin.2_JZG8	Acinetobacter tandoii	k141_149907_30	site-specific_tyrosine_recombinase_XerD_[Acinetobacter_tandoii]	recombinase
bin.2_JZG8	Acinetobacter tandoii	k141_171323_8	integrase_[Acinetobacter_sp._ANC_4648]	integrase
bin.2_JZG8	Acinetobacter tandoii	k141_171323_62	recombinase_[Acinetobacter_sp._ANC_4204]	recombinase
bin.2_JZG8	Acinetobacter tandoii	k141_61384_47	tyrosine_recombinase_XerC_[Acinetobacter_tandoii]	recombinase
bin.2_JZG8	Acinetobacter tandoii	k141_105883_25	transposase_[Pseudomonas_sp._MWU13-2860]	transposase
bin.2_JZG8	Acinetobacter tandoii	k141_72832_6	site-specific_integrase_[Acinetobacter_sp._CIP_56.2]	integrase
bin.2_JZG8	Acinetobacter tandoii	k141_99668_3	IS982_family_transposase_[Acinetobacter_sp._WCHA45]	transposase
bin.2_JZG8	Acinetobacter tandoii	k141_99668_9	YqaJ-like_viral_recombinase_[Acinetobacter_sp._ANC_5054]	recombinase
bin.2_JZG8	Acinetobacter tandoii	k141_211596_16	recombinase_RecA_[Acinetobacter_nosocomialis]	recombinase
bin.2_JZPG2	Acinetobacter modestus	k141_15409_5	site-specific_integrase_[Acinetobacter_pittii]	integrase
bin.2_JZPG2	Acinetobacter modestus	k141_39604_3	site-specific_integrase_[Acinetobacter_proteolyticus]	integrase
bin.2_JZPG2	Acinetobacter modestus	k141_32996_178	IS5/IS1182_family_transposase_[Acinetobacter_sp._NIPH_899]	transposase
bin.2_JZPG2	Acinetobacter modestus	k141_24304_44	transposase_[Acinetobacter_haemolyticus]	transposase
bin.2_JZPG2	Acinetobacter modestus	k141_349_35	transposase_[Acinetobacter_indicus]	transposase
bin.2_JZPG2	Acinetobacter modestus	k141_349_87	IS5/IS1182_family_transposase_[Acinetobacter_johnsonii]	transposase
bin.2_JZPG2	Acinetobacter modestus	k141_349_88	MULTISPECIES:_IS5_family_transposase_[Acinetobacter]	transposase
bin.2_JZPG2	Acinetobacter modestus	k141_349_95	integrase_(plasmid)_[Acinetobacter_sp._M131]	integrase
bin.2_JZPG2	Acinetobacter modestus	k141_41896_33	YqaJ-like_viral_recombinase_[Acinetobacter_sp._WCHA39]	recombinase
bin.2_JZPG2	Acinetobacter modestus	k141_41896_38	MULTISPECIES:_site-specific_integrase_[Acinetobacter]	integrase
bin.2_JZPG2	Acinetobacter modestus	k141_31069_7	IS5_family_transposase_[Acinetobacter_ursingii]	transposase
bin.2_JZPG2	Acinetobacter modestus	k141_26860_7	MULTISPECIES:_site-specific_integrase_[Acinetobacter]	integrase
bin.2_JZPG2	Acinetobacter modestus	k141_7040_29	YqaJ-like_viral_recombinase_[Acinetobacter_parvus]	recombinase
bin.2_JZPG2	Acinetobacter modestus	k141_28943_1	integrase_[Acinetobacter_sp._ANC_4973]	integrase
bin.2_JZPG2	Acinetobacter modestus	k141_18065_20	integrase_[Acinetobacter_sp._WCHA62]	integrase
bin.2_JZPG2	Acinetobacter modestus	k141_18065_137	IS1_family_transposase_[Acinetobacter_sp._CIP_101966]	transposase
bin.2_JZPG2	Acinetobacter modestus	k141_18312_57	MULTISPECIES:_site-specific_tyrosine_recombinase_XerD_[Acinetobacter]	recombinase
bin.2_JZPG2	Acinetobacter modestus	k141_15923_5	IS3_family_transposase_[Acinetobacter_venetianus]	transposase
bin.2_JZPG2	Acinetobacter modestus	k141_15923_6	IS3_family_transposase_[Acinetobacter_venetianus]	transposase
bin.2_JZPG2	Acinetobacter modestus	k141_15923_8	IS5/IS1182_family_transposase_[Acinetobacter_soli]	transposase
bin.2_JZPG2	Acinetobacter modestus	k141_9329_54	IS1595-like_element_ISAbe5_family_transposase_[Acinetobacter_bereziniae]	transposase
bin.2_JZPG2	Acinetobacter modestus	k141_35920_2	IS5/IS1182_family_transposase_[Acinetobacter_sp._ANC_5600]	transposase
bin.2_JZPG2	Acinetobacter modestus	k141_7370_4	site-specific_integrase_[Acinetobacter_towneri]	integrase
bin.2_JZPG2	Acinetobacter modestus	k141_7370_30	IS481_family_transposase_[Moraxella_osloensis]	transposase
bin.2_JZPG2	Acinetobacter modestus	k141_7370_32	YqaJ-like_viral_recombinase_[Acinetobacter_parvus]	recombinase
bin.2_JZPG2	Acinetobacter modestus	k141_29483_71	transposase_[Acinetobacter_sp._WCHA39]	transposase
bin.2_JZPG2	Acinetobacter modestus	k141_27549_4	YqaJ-like_viral_recombinase,_partial_[Acinetobacter_venetianus]	recombinase
bin.2_JZPG2	Acinetobacter modestus	k141_3553_4	MULTISPECIES:_site-specific_recombinase_phage_integrase_family_[Acinetobacter_calcoaceticus/baumannii_complex]	integrase
bin.2_JZPG2	Acinetobacter modestus	k141_36207_54	recombinase_[Acinetobacter_sp._WCHA29]	recombinase
bin.2_JZPG2	Acinetobacter modestus	k141_36207_89	transposase_[Acinetobacter_pittii]	transposase
bin.2_JZPG2	Acinetobacter modestus	k141_36207_90	IS3_family_transposase_[Acinetobacter_pittii]	transposase
bin.2_JZPG2	Acinetobacter modestus	k141_36207_93	YqaJ-like_viral_recombinase_[Acinetobacter_sp._WCHA39]	recombinase
bin.2_JZPG2	Acinetobacter modestus	k141_42789_16	transposase_[Acinetobacter_sp._WCHA39]	transposase
bin.2_JZPG2	Acinetobacter modestus	k141_42807_20	site-specific_integrase_[Acinetobacter_baumannii]	integrase
bin.2_JZPG2	Acinetobacter modestus	k141_5765_9	MULTISPECIES:_tyrosine_recombinase_XerC_[Acinetobacter]	recombinase
bin.2_JZPG2	Acinetobacter modestus	k141_39010_2	IS256_family_transposase_[Acinetobacter_pittii]	transposase
bin.2_JZPG2	Acinetobacter modestus	k141_8116_6	site-specific_integrase_[Acinetobacter_sp._CIP_56.2]	integrase
bin.2_JZPG2	Acinetobacter modestus	k141_12624_2	IS3_family_transposase_[Acinetobacter_junii]	transposase
bin.2_JZPG2	Acinetobacter modestus	k141_12624_3	IS3_family_transposase_[Acinetobacter_johnsonii]	transposase
bin.2_JZPG2	Acinetobacter modestus	k141_1726_137	recombinase_RecA_[Acinetobacter_nosocomialis]	recombinase
bin.2_JZPG2	Acinetobacter modestus	k141_12749_62	IS1_family_transposase_[Acinetobacter_lwoffii]	transposase
bin.2_JZPG2	Acinetobacter modestus	k141_32397_24	YqaJ-like_viral_recombinase_[Acinetobacter_parvus]	recombinase
bin.2_JZPG2	Acinetobacter modestus	k141_28423_8	YqaJ-like_viral_recombinase_[Acinetobacter_parvus]	recombinase
bin.2_JZPG2	Acinetobacter modestus	k141_28423_17	recombinase_family_protein_[Acinetobacter_bereziniae]	recombinase
bin.2_JZPG2	Acinetobacter modestus	k141_8481_1	MULTISPECIES:_site-specific_integrase_[Acinetobacter]	integrase
bin.3_JZG3	Acinetobacter sp001696615	k141_283325_3	MULTISPECIES:_recombinase_RecA_[Acinetobacter]	recombinase
bin.3_JZG3	Acinetobacter sp001696615	k141_366576_31	tyrosine_recombinase_XerC_[Acinetobacter_sp._WCHA34]	recombinase
bin.3_JZG3	Acinetobacter sp001696615	k141_51437_12	recombinase_[Acinetobacter_sp._WCHA34]	recombinase
bin.3_JZG3	Acinetobacter sp001696615	k141_113373_17	site-specific_tyrosine_recombinase_XerD_[Acinetobacter_sp._WCHA34]	recombinase
bin.3_JZG8	Acinetobacter bouvetii	k141_201494_14	transposase_[Acinetobacter_gandensis]	transposase
bin.3_JZG8	Acinetobacter bouvetii	k141_201494_15	DDE_transposase_family_protein_[Acinetobacter_sp._Root1280]	transposase
bin.3_JZG8	Acinetobacter bouvetii	k141_201494_17	IS5_family_transposase_[Acinetobacter_ursingii]	transposase
bin.3_JZG8	Acinetobacter bouvetii	k141_34551_6	MULTISPECIES:_recombinase_RecA_[Acinetobacter]	recombinase
bin.3_JZG8	Acinetobacter bouvetii	k141_146004_5	IS982_family_transposase_[Acinetobacter_sp._ANC_3903]	transposase
bin.3_JZG8	Acinetobacter bouvetii	k141_57323_7	site-specific_integrase_[Acinetobacter_tandoii]	integrase
bin.3_JZG8	Acinetobacter bouvetii	k141_136598_17	DDE_transposase_family_protein_[Acinetobacter_baumannii]	transposase
bin.3_JZG8	Acinetobacter bouvetii	k141_136598_18	IS5/IS1182_family_transposase,_partial_[Acinetobacter_baumannii]	transposase
bin.3_JZG8	Acinetobacter bouvetii	k141_69840_22	transposase,_partial_[Acinetobacter_idrijaensis]	transposase
bin.3_JZG8	Acinetobacter bouvetii	k141_15475_10	transposase_[Acinetobacter_bouvetii]	transposase
bin.3_JZG8	Acinetobacter bouvetii	k141_70317_5	site-specific_tyrosine_recombinase_XerD_[Acinetobacter_bouvetii]	recombinase
bin.3_JZG8	Acinetobacter bouvetii	k141_60504_3	IS982_family_transposase_[Acinetobacter_lwoffii]	transposase
bin.3_JZG8	Acinetobacter bouvetii	k141_95317_8	MULTISPECIES:_site-specific_integrase_[Acinetobacter_calcoaceticus/baumannii_complex]	integrase
bin.3_JZG8	Acinetobacter bouvetii	k141_96273_9	transposase_[Pseudomonas_sp._MWU13-2860]	transposase
bin.3_JZG8	Acinetobacter bouvetii	k141_130005_7	MULTISPECIES:_IS3_family_transposase_[Acinetobacter]	transposase
bin.3_JZG8	Acinetobacter bouvetii	k141_130005_8	transposase_[Vibrio_parahaemolyticus]	transposase
bin.3_JZG8	Acinetobacter bouvetii	k141_130627_3	recombinase_[Acinetobacter_sp._ANC_3813]	recombinase
bin.3_JZG8	Acinetobacter bouvetii	k141_52706_11	tyrosine_recombinase_XerC_[Acinetobacter_sp._ANC_3813]	recombinase
bin.3_JZG8	Acinetobacter bouvetii	k141_120941_3	IS3_family_transposase_[Acinetobacter_lwoffii]	transposase
bin.3_JZG8	Acinetobacter bouvetii	k141_120941_4	IS3_family_transposase_[Acinetobacter_puyangensis]	transposase
bin.3_JZG8	Acinetobacter bouvetii	k141_120941_5	IS3_family_transposase_[Acinetobacter_lwoffii]	transposase
bin.3_JZPG4	Acinetobacter sp002135245	k141_53168_1	transposase_[Acinetobacter_junii]	transposase
bin.3_JZPG4	Acinetobacter sp002135245	k141_53168_3	transposase_[Acinetobacter_baumannii]	transposase
bin.3_JZPG4	Acinetobacter sp002135245	k141_181_2	transposase_[Acinetobacter_johnsonii]	transposase
bin.3_JZPG4	Acinetobacter sp002135245	k141_6830_2	IS3_family_transposase_[Acinetobacter_junii]	transposase
bin.3_JZPG4	Acinetobacter sp002135245	k141_6830_3	IS3_family_transposase_[Acinetobacter_junii]	transposase
bin.3_JZPG4	Acinetobacter sp002135245	k141_6830_4	IS3_family_transposase_[Acinetobacter_junii]	transposase
bin.3_JZPG4	Acinetobacter sp002135245	k141_106418_3	YqaJ-like_viral_recombinase_[Acinetobacter_sp._TTH0-4]	recombinase
bin.3_JZPG4	Acinetobacter sp002135245	k141_113123_1	integrase_[Acinetobacter_calcoaceticus]	integrase
bin.3_JZPG4	Acinetobacter sp002135245	k141_53436_1	IS110_family_transposase_[Acinetobacter_towneri]	transposase
bin.3_JZPG4	Acinetobacter sp002135245	k141_53436_2	transposase_[Acinetobacter_indicus]	transposase
bin.3_JZPG4	Acinetobacter sp002135245	k141_113362_9	YqaJ-like_viral_recombinase_[Acinetobacter_parvus]	recombinase
bin.3_JZPG4	Acinetobacter sp002135245	k141_106634_2	IS982_family_transposase_[Acinetobacter_sp._TTH0-4]	transposase
bin.3_JZPG4	Acinetobacter sp002135245	k141_26949_3	MULTISPECIES:_site-specific_integrase_[Acinetobacter]	integrase
bin.3_JZPG4	Acinetobacter sp002135245	k141_13782_1	IS3_family_transposase_[Acinetobacter_sp._WCHA45]	transposase
bin.3_JZPG4	Acinetobacter sp002135245	k141_13782_2	IS3_family_transposase_[Acinetobacter_sp._WCHA45]	transposase
bin.3_JZPG4	Acinetobacter sp002135245	k141_47239_1	IS3_family_transposase_[Acinetobacter_junii]	transposase
bin.3_JZPG4	Acinetobacter sp002135245	k141_47239_2	IS3_family_transposase_[Acinetobacter_johnsonii]	transposase
bin.3_JZPG4	Acinetobacter sp002135245	k141_100659_2	heteromeric_transposase_endonuclease_subunit_TnsA_[Acinetobacter_sp._ANC_5347]	transposase
bin.3_JZPG4	Acinetobacter sp002135245	k141_100659_3	transposase_[Acinetobacter_sp._ANC_5347]	transposase
bin.3_JZPG4	Acinetobacter sp002135245	k141_87439_3	YqaJ-like_viral_recombinase_[Acinetobacter_parvus]	recombinase
bin.3_JZPG4	Acinetobacter sp002135245	k141_114842_11	YqaJ-like_viral_recombinase_[Acinetobacter_parvus]	recombinase
bin.3_JZPG4	Acinetobacter sp002135245	k141_114863_2	MULTISPECIES:_IS200/IS605_family_transposase_[Acinetobacter]	transposase
bin.3_JZPG4	Acinetobacter sp002135245	k141_41488_1	IS30-like_element_ISAba125_family_transposase_[Acinetobacter_baumannii]	transposase
bin.3_JZPG4	Acinetobacter sp002135245	k141_41488_7	transposase_(plasmid)_[Acinetobacter_lwoffii]	transposase
bin.3_JZPG4	Acinetobacter sp002135245	k141_41488_8	IS3_family_transposase_ISAba14_[Acinetobacter_sp._M131]	transposase
bin.3_JZPG4	Acinetobacter sp002135245	k141_41488_9	transposase_[Acinetobacter_sp._CIP_102082]	transposase
bin.3_JZPG4	Acinetobacter sp002135245	k141_41488_10	transposase_[Acinetobacter_sp._NIPH_2171]	transposase
bin.3_JZPG4	Acinetobacter sp002135245	k141_28130_1	site-specific_integrase_[Acinetobacter_sp._ANC_5324]	integrase
bin.3_JZPG4	Acinetobacter sp002135245	k141_81442_6	IS3_family_transposase_[Acinetobacter_kyonggiensis]	transposase
bin.3_JZPG4	Acinetobacter sp002135245	k141_101816_2	IS6_family_transposase_[Acinetobacter_ursingii]	transposase
bin.3_JZPG4	Acinetobacter sp002135245	k141_2765_1	recombinase_[Acinetobacter_sp._ANC_4204]	recombinase
bin.3_JZPG4	Acinetobacter sp002135245	k141_48515_3	IS256_family_transposase_[Acinetobacter_larvae]	transposase
bin.3_JZPG4	Acinetobacter sp002135245	k141_48515_4	putative_transposase_(plasmid)_[Acinetobacter_sp._M131]	transposase
bin.3_JZPG4	Acinetobacter sp002135245	k141_55981_8	recombinase_[Acinetobacter_bereziniae]	recombinase
bin.3_JZPG4	Acinetobacter sp002135245	k141_35989_5	IS3_family_transposase_[Acinetobacter_lwoffii]	transposase
bin.3_JZPG4	Acinetobacter sp002135245	k141_3579_1	transposase_[Acinetobacter_sp._LW15]	transposase
bin.3_JZPG4	Acinetobacter sp002135245	k141_109265_1	recombinase_[Acinetobacter_kookii]	recombinase
bin.3_JZPG4	Acinetobacter sp002135245	k141_28949_4	transposase_[Acinetobacter_parvus]	transposase
bin.3_JZPG4	Acinetobacter sp002135245	k141_42485_11	IS5/IS1182_family_transposase_[Acinetobacter_sp._MN12]	transposase
bin.3_JZPG4	Acinetobacter sp002135245	k141_29025_5	site-specific_tyrosine_recombinase_XerD_[Acinetobacter_kookii]	recombinase
bin.3_JZPG4	Acinetobacter sp002135245	k141_4035_3	tyrosine_recombinase_XerC_[Acinetobacter_sp._ANC_4218]	recombinase
bin.3_JZPG4	Acinetobacter sp002135245	k141_10264_15	transposase_[Acinetobacter_schindleri]	transposase
bin.3_JZPG4	Acinetobacter sp002135245	k141_103122_6	MULTISPECIES:_IS6_family_transposase_[Acinetobacter_calcoaceticus/baumannii_complex]	transposase
bin.3_JZPG4	Acinetobacter sp002135245	k141_103122_7	ISNCY_family_transposase_[Acinetobacter_sp._TTH0-4]	transposase
bin.3_JZPG4	Acinetobacter sp002135245	k141_110620_2	IS3_family_transposase_[Acinetobacter_junii]	transposase
bin.3_JZPG4	Acinetobacter sp002135245	k141_83355_4	YqaJ-like_viral_recombinase_[Acinetobacter_baumannii]	recombinase
bin.3_JZPG4	Acinetobacter sp002135245	k141_44824_4	site-specific_integrase_[Acinetobacter_genomosp._13BJ]	integrase
bin.3_JZPG4	Acinetobacter sp002135245	k141_44884_1	YqaJ-like_viral_recombinase_[Acinetobacter_sp._WCHA29]	recombinase
bin.3_JZPG4	Acinetobacter sp002135245	k141_98008_3	transposase_[Acinetobacter_kyonggiensis]	transposase
bin.3_JZPG4	Acinetobacter sp002135245	k141_12531_6	YqaJ-like_viral_recombinase_[Acinetobacter_parvus]	recombinase
bin.3_JZPG4	Acinetobacter sp002135245	k141_45703_5	MULTISPECIES:_site-specific_integrase_[Acinetobacter]	integrase
bin.3_JZPG4	Acinetobacter sp002135245	k141_72916_3	recombinase_RecA_[Acinetobacter_gandensis]	recombinase
bin.5_JZG10	Acinetobacter oleivorans	k141_119156_27	transposase_[Acinetobacter_baumannii]	transposase
bin.5_JZG10	Acinetobacter oleivorans	k141_50815_5	site-specific_tyrosine_recombinase_XerD_[Acinetobacter_baumannii]	recombinase
bin.5_JZG10	Acinetobacter oleivorans	k141_21922_27	recombinase_RecA_[Acinetobacter_nosocomialis]	recombinase
bin.5_JZG10	Acinetobacter oleivorans	k141_3750_21	transposase_[Pseudomonas_sp._MWU13-2860]	transposase
bin.5_JZG10	Acinetobacter oleivorans	k141_53626_20	MULTISPECIES:_site-specific_integrase_[Acinetobacter_calcoaceticus/baumannii_complex]	integrase
bin.5_JZG10	Acinetobacter oleivorans	k141_133394_23	MULTISPECIES:_transposase_[Acinetobacter]	transposase
bin.5_JZG10	Acinetobacter oleivorans	k141_82809_4	IS3_family_transposase_[Acinetobacter_indicus]	transposase
bin.5_JZG10	Acinetobacter oleivorans	k141_36412_8	site-specific_recombinase_phage_integrase_family_[Acinetobacter_baumannii]	integrase
bin.5_JZG10	Acinetobacter oleivorans	k141_9293_51	tyrosine_recombinase_XerC_[Acinetobacter_calcoaceticus]	recombinase
bin.5_JZG4	Acinetobacter johnsonii	k141_7410_5	tyrosine_recombinase_XerC_[Acinetobacter_sp._WCHA55]	recombinase
bin.5_JZG4	Acinetobacter johnsonii	k141_55513_16	YqaJ-like_viral_recombinase_[Acinetobacter_johnsonii]	recombinase
bin.5_JZG4	Acinetobacter johnsonii	k141_37184_7	transposase,_partial_[Acinetobacter_gerneri]	transposase
bin.5_JZG4	Acinetobacter johnsonii	k141_44900_59	transposase_[Acinetobacter_sp._WCHA55]	transposase
bin.5_JZG4	Acinetobacter johnsonii	k141_48663_42	site-specific_integrase_[Acinetobacter_sp._WCHA5]	integrase
bin.5_JZG4	Acinetobacter johnsonii	k141_48663_43	site-specific_integrase_[Acinetobacter_sp._WCHA5]	integrase
bin.5_JZG4	Acinetobacter johnsonii	k141_48663_44	site-specific_integrase_[Acinetobacter_sp._WCHA5]	integrase
bin.5_JZG4	Acinetobacter johnsonii	k141_67193_33	recombinase_RecA_[Acinetobacter_gerneri]	recombinase
bin.5_JZG4	Acinetobacter johnsonii	k141_67193_137	IS5_family_transposase_[Acinetobacter_sp._TGL-Y2]	transposase
bin.5_JZG4	Acinetobacter johnsonii	k141_38186_7	IS5/IS1182_family_transposase_[Acinetobacter_nosocomialis]	transposase
bin.5_JZG4	Acinetobacter johnsonii	k141_30888_41	recombinase_[Acinetobacter_johnsonii]	recombinase
bin.5_JZG4	Acinetobacter johnsonii	k141_60528_1	IS110_family_transposase_[Acinetobacter_sp._YZS-X1-1]	transposase
bin.5_JZG4	Acinetobacter johnsonii	k141_25115_47	site-specific_tyrosine_recombinase_XerD_[Acinetobacter_sp._BMW17]	recombinase
bin.5_JZG4	Acinetobacter johnsonii	k141_61576_46	IS481_family_transposase_[Acinetobacter_sp._WCHA55]	transposase
bin.5_JZG4	Acinetobacter johnsonii	k141_61576_76	IS481_family_transposase_[Acinetobacter_bereziniae]	transposase
bin.5_JZG4	Acinetobacter johnsonii	k141_61576_80	site-specific_integrase_[Acinetobacter_nectaris]	integrase
bin.5_JZG4	Acinetobacter johnsonii	k141_61576_107	transposase_[Acinetobacter_sp._MF4642]	transposase
bin.5_JZG4	Acinetobacter johnsonii	k141_14086_17	transposase_[Acinetobacter_lwoffii]	transposase
bin.5_JZG4	Acinetobacter johnsonii	k141_28158_181	transposase_[Acinetobacter_sp._BMW17]	transposase
bin.5_JZG4	Acinetobacter johnsonii	k141_72994_22	IS5/IS1182_family_transposase_[Acinetobacter_kookii]	transposase
bin.5_JZG8	Acinetobacter junii	k141_145275_5	IS3_family_transposase_[Acinetobacter_baylyi]	transposase
bin.5_JZG8	Acinetobacter junii	k141_145275_6	IS3_family_transposase_[Acinetobacter_baylyi]	transposase
bin.5_JZG8	Acinetobacter junii	k141_145275_7	MULTISPECIES:_transposase_[Acinetobacter]	transposase
bin.5_JZG8	Acinetobacter junii	k141_100974_1	IS5/IS1182_family_transposase_[Acinetobacter_sp._CIP_102143]	transposase
bin.5_JZG8	Acinetobacter junii	k141_190332_23	recombinase_RecA_[Acinetobacter_nosocomialis]	recombinase
bin.5_JZG8	Acinetobacter junii	k141_101177_3	recombinase_[Acinetobacter_venetianus]	recombinase
bin.5_JZG8	Acinetobacter junii	k141_12383_2	MULTISPECIES:_site-specific_tyrosine_recombinase_XerD_[Acinetobacter]	recombinase
bin.5_JZG8	Acinetobacter junii	k141_23533_1	IS3_family_transposase_[Acinetobacter_calcoaceticus]	transposase
bin.5_JZG8	Acinetobacter junii	k141_90521_4	IS3_family_transposase_[Acinetobacter_lwoffii]	transposase
bin.5_JZG8	Acinetobacter junii	k141_90521_5	IS3_family_transposase_[Acinetobacter_puyangensis]	transposase
bin.5_JZG8	Acinetobacter junii	k141_35899_32	MULTISPECIES:_DDE_transposase_[Acinetobacter_calcoaceticus/baumannii_complex]	transposase
bin.5_JZG8	Acinetobacter junii	k141_46763_1	transposase_(plasmid)_[Acinetobacter_baumannii]	transposase
bin.5_JZG8	Acinetobacter junii	k141_169286_11	IS5/IS1182_family_transposase_[Acinetobacter_baumannii]	transposase
bin.5_JZG8	Acinetobacter junii	k141_92122_5	recombinase_family_protein_[Acinetobacter_venetianus]	recombinase
bin.5_JZG8	Acinetobacter junii	k141_93152_1	site-specific_integrase_[Acinetobacter_venetianus]	integrase
bin.5_JZG8	Acinetobacter junii	k141_70278_7	recombinase_[Acinetobacter_sp._WCHA29]	recombinase
bin.5_JZG8	Acinetobacter junii	k141_171406_1	transposase_[Acinetobacter_sp._P8-3-8]	transposase
bin.5_JZG8	Acinetobacter junii	k141_218258_10	IS5_family_transposase_[Acinetobacter_indicus]	transposase
bin.5_JZG8	Acinetobacter junii	k141_218258_11	IS5_family_transposase_[Acinetobacter_sp._CIP_53.82]	transposase
bin.5_JZG8	Acinetobacter junii	k141_206079_1	MULTISPECIES:_site-specific_integrase_[Acinetobacter_calcoaceticus/baumannii_complex]	integrase
bin.5_JZG8	Acinetobacter junii	k141_116489_2	IS5_family_transposase_[Acinetobacter_sp._CIP_53.82]	transposase
bin.5_JZG8	Acinetobacter junii	k141_116489_3	transposase_[Acinetobacter_haemolyticus]	transposase
bin.5_JZG8	Acinetobacter junii	k141_116489_4	IS3_family_transposase_[Acinetobacter_indicus]	transposase
bin.5_JZG8	Acinetobacter junii	k141_140576_8	IS30_family_transposase_IS18_[Acinetobacter_ursingii]	transposase
bin.5_JZG8	Acinetobacter junii	k141_184996_18	heteromeric_transposase_endonuclease_subunit_TnsA_[Acinetobacter_pittii]	transposase
bin.5_JZG8	Acinetobacter junii	k141_17952_8	site-specific_integrase_[Acinetobacter_radioresistens]	integrase
bin.5_JZPG4	Acinetobacter junii	k141_101798_9	IS5/IS1182_family_transposase_[Acinetobacter_sp._NIPH_899]	transposase
bin.5_JZPG4	Acinetobacter junii	k141_115373_5	recombinase_RecA_[Acinetobacter_nosocomialis]	recombinase
bin.5_JZPG4	Acinetobacter junii	k141_48505_4	recombinase_[Acinetobacter_venetianus]	recombinase
bin.5_JZPG4	Acinetobacter junii	k141_17560_10	site-specific_integrase_[Acinetobacter_sp._CIP_56.2]	integrase
bin.5_JZPG4	Acinetobacter junii	k141_57547_3	integrase	integrase
bin.5_JZPG4	Acinetobacter junii	k141_5364_8	MULTISPECIES:_site-specific_tyrosine_recombinase_XerD_[Acinetobacter]	recombinase
bin.6_JZG10	Unassigned Acinetobacter	k141_39722_11	recombinase_[Acinetobacter_sp._WCHA34]	recombinase
bin.6_JZG10	Unassigned Acinetobacter	k141_108927_56	IS5/IS1182_family_transposase_[Acinetobacter_harbinensis]	transposase
bin.6_JZG10	Unassigned Acinetobacter	k141_108927_57	IS5/IS1182_family_transposase_[Acinetobacter_harbinensis]	transposase
bin.6_JZG10	Unassigned Acinetobacter	k141_108927_70	site-specific_tyrosine_recombinase_XerD_[Acinetobacter_sp._WCHA34]	recombinase
bin.6_JZG10	Unassigned Acinetobacter	k141_89683_37	IS3_family_transposase_[Acinetobacter_lwoffii]	transposase
bin.6_JZG10	Unassigned Acinetobacter	k141_89683_38	IS3-like_element_ISAba20_family_transposase_[Acinetobacter_sp._WCHA5]	transposase
bin.6_JZG10	Unassigned Acinetobacter	k141_89683_87	transposase_[Acinetobacter_lwoffii]	transposase
bin.6_JZG10	Unassigned Acinetobacter	k141_90812_35	recombinase_RecA_[Acinetobacter_gandensis]	recombinase
bin.6_JZG10	Unassigned Acinetobacter	k141_62340_72	tyrosine_recombinase_XerC_[Acinetobacter_sp._WCHA34]	recombinase
bin.6_JZG10	Unassigned Acinetobacter	k141_151450_42	MULTISPECIES:_IS5_family_transposase_[Acinetobacter]	transposase
bin.6_JZG10	Unassigned Acinetobacter	k141_161333_2	YqaJ-like_viral_recombinase_[Acinetobacter_sp._ANC_4654]	recombinase
bin.6_JZG10	Unassigned Acinetobacter	k141_111790_1	IS982_family_transposase_[Acinetobacter_sp._WCHA34]	transposase
bin.6_JZG10	Unassigned Acinetobacter	k141_33316_12	integrase_[Acinetobacter_kyonggiensis]	integrase
bin.6_JZG10	Unassigned Acinetobacter	k141_95962_1	YqaJ-like_viral_recombinase_[Acinetobacter_sp._WCHA34]	recombinase
bin.6_JZG10	Unassigned Acinetobacter	k141_46378_1	YqaJ-like_viral_recombinase_[Acinetobacter_sp._WCHA34]	recombinase
bin.6_JZG10	Unassigned Acinetobacter	k141_46378_18	site-specific_integrase_[Acinetobacter_sp._WCHA34]	integrase
bin.6_JZG10	Unassigned Acinetobacter	k141_46378_31	IS256_family_transposase_[Acinetobacter_baumannii]	transposase
bin.7_JZG10	Acinetobacter bouvetii	k141_119030_25	site-specific_integrase_[Acinetobacter_sp._TGL-Y2]	integrase
bin.7_JZG10	Acinetobacter bouvetii	k141_129363_120	tyrosine_recombinase_XerC_[Acinetobacter_sp._ANC_3813]	recombinase
bin.7_JZG10	Acinetobacter bouvetii	k141_40461_39	recombinase_[Acinetobacter_sp._ANC_3813]	recombinase
bin.7_JZG10	Acinetobacter bouvetii	k141_150778_32	site-specific_tyrosine_recombinase_XerD_[Acinetobacter_bouvetii]	recombinase
bin.7_JZG10	Acinetobacter bouvetii	k141_170942_54	IS3_family_transposase_[Acinetobacter_baumannii]	transposase
bin.7_JZG10	Acinetobacter bouvetii	k141_72478_35	site-specific_integrase_[Acinetobacter_tandoii]	integrase
bin.7_JZG10	Acinetobacter bouvetii	k141_153843_11	transposase_[Pseudomonas_sp._MWU13-2860]	transposase
bin.7_JZG10	Acinetobacter bouvetii	k141_106544_2	MULTISPECIES:_transposase_[Acinetobacter]	transposase
bin.7_JZG10	Acinetobacter bouvetii	k141_36243_1	transposase_[Acinetobacter_sp._WCHA52]	transposase
bin.7_JZG10	Acinetobacter bouvetii	k141_27660_2	YqaJ-like_viral_recombinase_[Acinetobacter_sp._ANC_5054]	recombinase
bin.7_JZG10	Acinetobacter bouvetii	k141_27660_7	recombinase_family_protein_[Acinetobacter_bereziniae]	recombinase
bin.7_JZG10	Acinetobacter bouvetii	k141_27660_26	transposase_[Acinetobacter_bouvetii]	transposase
bin.7_JZG10	Acinetobacter bouvetii	k141_166710_85	integrase_[Acinetobacter_baumannii]	integrase
bin.7_JZG10	Acinetobacter bouvetii	k141_48082_18	MULTISPECIES:_recombinase_RecA_[Acinetobacter]	recombinase
bin.7_JZG4	Acinetobacter bereziniae	k141_70018_1	IS4/IS5_family_transposase_[Acinetobacter_bereziniae]	transposase
bin.7_JZG4	Acinetobacter bereziniae	k141_29956_2	IS481_family_transposase_[Bordetella_pertussis]	transposase
bin.7_JZG4	Acinetobacter bereziniae	k141_4168_8	YqaJ-like_viral_recombinase_[Acinetobacter_junii]	recombinase
bin.7_JZG4	Acinetobacter bereziniae	k141_4168_22	IS3_family_transposase_[Acinetobacter_lwoffii]	transposase
bin.7_JZG4	Acinetobacter bereziniae	k141_4168_34	IS5/IS1182_family_transposase_[Acinetobacter_sp._VT_511]	transposase
bin.7_JZG4	Acinetobacter bereziniae	k141_4168_35	IS5/IS1182_family_transposase_[Acinetobacter_haemolyticus]	transposase
bin.7_JZG4	Acinetobacter bereziniae	k141_22752_9	IS5-like_element_ISAba13_family_transposase_[Acinetobacter_baumannii]	transposase
bin.7_JZG4	Acinetobacter bereziniae	k141_22752_11	IS5-like_element_ISAba40_family_transposase_[Acinetobacter_tandoii]	transposase
bin.7_JZG4	Acinetobacter bereziniae	k141_37510_2	integrase_[Acinetobacter_baumannii]	integrase
bin.7_JZG4	Acinetobacter bereziniae	k141_48529_6	IS982_family_transposase_[Acinetobacter_venetianus]	transposase
bin.7_JZG4	Acinetobacter bereziniae	k141_41158_12	YqaJ-like_viral_recombinase_[Acinetobacter_sp._WCHA39]	recombinase
bin.7_JZG4	Acinetobacter bereziniae	k141_1323_3	recombinase_RecA_[Acinetobacter_gerneri]	recombinase
bin.7_JZG4	Acinetobacter bereziniae	k141_41875_2	transposase_[Acinetobacter_sp._WCHA5]	transposase
bin.7_JZG4	Acinetobacter bereziniae	k141_41875_3	heteromeric_transposase_endonuclease_subunit_TnsA_[Acinetobacter_sp._WCHA5]	transposase
bin.7_JZG4	Acinetobacter bereziniae	k141_47000_11	MULTISPECIES:_resolvase/site-specific_recombinase_[Gammaproteobacteria]	recombinase
bin.7_JZG4	Acinetobacter bereziniae	k141_36533_1	integrase_[Acinetobacter_venetianus]	integrase
bin.7_JZG4	Acinetobacter bereziniae	k141_43844_14	transposase_(plasmid)_[Acinetobacter_baumannii]	transposase
bin.7_JZG4	Acinetobacter bereziniae	k141_7332_13	tyrosine_recombinase_XerC_[Acinetobacter_bereziniae]	recombinase
bin.7_JZG7	Acinetobacter tandoii	k141_74_10	transposase_[Acinetobacter_schindleri]	transposase
bin.7_JZG7	Acinetobacter tandoii	k141_152631_13	tyrosine_recombinase_XerC_[Acinetobacter_tandoii]	recombinase
bin.7_JZG7	Acinetobacter tandoii	k141_599_1	transposase_[Acinetobacter_baumannii]	transposase
bin.7_JZG7	Acinetobacter tandoii	k141_173581_2	IS982_family_transposase_[Acinetobacter_tandoii]	transposase
bin.7_JZG7	Acinetobacter tandoii	k141_163346_8	IS5/IS1182_family_transposase_[Acinetobacter_haemolyticus]	transposase
bin.7_JZG7	Acinetobacter tandoii	k141_143310_9	IS5/IS1182_family_transposase_[Campylobacter_jejuni]	transposase
bin.7_JZG7	Acinetobacter tandoii	k141_143368_7	MULTISPECIES:_IS5/IS1182_family_transposase_[Acinetobacter]	transposase
bin.7_JZG7	Acinetobacter tandoii	k141_62000_2	site-specific_tyrosine_recombinase_XerD_[Acinetobacter_tandoii]	recombinase
bin.7_JZG7	Acinetobacter tandoii	k141_1586_5	recombinase_RecA_[Acinetobacter_nosocomialis]	recombinase
bin.7_JZG7	Acinetobacter tandoii	k141_184499_1	IS701_family_transposase_[Acinetobacter_parvus]	transposase
bin.7_JZG7	Acinetobacter tandoii	k141_42756_8	recombinase_[Acinetobacter_tandoii]	recombinase
bin.7_JZG7	Acinetobacter tandoii	k141_2542_5	IS982_family_transposase,_partial_[Acinetobacter_tandoii]	transposase
bin.7_JZG7	Acinetobacter tandoii	k141_2542_6	IS982_family_transposase_[Acinetobacter_venetianus]	transposase
bin.7_JZG7	Acinetobacter tandoii	k141_2542_7	IS982_family_transposase_[Acinetobacter_tandoii]	transposase
bin.7_JZG7	Acinetobacter tandoii	k141_2542_9	MULTISPECIES:_IS5/IS1182_family_transposase_[Acinetobacter]	transposase
bin.7_JZG7	Acinetobacter tandoii	k141_155175_4	IS982_family_transposase_[Acinetobacter_tjernbergiae]	transposase
bin.7_JZG7	Acinetobacter tandoii	k141_155175_5	MULTISPECIES:_IS5/IS1182_family_transposase_[Acinetobacter]	transposase
bin.7_JZG7	Acinetobacter tandoii	k141_155175_6	MULTISPECIES:_IS5/IS1182_family_transposase_[Acinetobacter]	transposase
bin.7_JZG7	Acinetobacter tandoii	k141_24175_1	IS3-like_element_ISAcsp5_family_transposase_[Acinetobacter_junii]	transposase
bin.7_JZG7	Acinetobacter tandoii	k141_24175_2	IS3_family_transposase_[Acinetobacter_johnsonii]	transposase
bin.7_JZG7	Acinetobacter tandoii	k141_166624_7	integrase_[Acinetobacter_celticus]	integrase
bin.7_JZG7	Acinetobacter tandoii	k141_177809_9	MULTISPECIES:_IS5_family_transposase_[Acinetobacter]	transposase
bin.7_JZG7	Acinetobacter tandoii	k141_168116_1	MULTISPECIES:_transposase_[Acinetobacter]	transposase
bin.7_JZG7	Acinetobacter tandoii	k141_168116_2	IS3_family_transposase_[Acinetobacter_baylyi]	transposase
bin.7_JZG7	Acinetobacter tandoii	k141_168116_9	MULTISPECIES:_IS5/IS1182_family_transposase_[Acinetobacter_calcoaceticus/baumannii_complex]	transposase
bin.7_JZG7	Acinetobacter tandoii	k141_67640_3	transposase_[Pseudomonas_sp._MWU13-2860]	transposase
bin.7_JZG8	Acinetobacter sp001696615	k141_212596_5	recombinase_[Acinetobacter_sp._WCHA34]	recombinase
bin.7_JZG8	Acinetobacter sp001696615	k141_57904_8	tyrosine_recombinase_XerC_[Acinetobacter_sp._WCHA34]	recombinase
bin.7_JZG8	Acinetobacter sp001696615	k141_173263_6	site-specific_tyrosine_recombinase_XerD_[Acinetobacter_sp._WCHA34]	recombinase
bin.7_JZG8	Acinetobacter sp001696615	k141_120481_1	IS110_family_transposase_[Acinetobacter_sp._WCHA34]	transposase
bin.7_JZG9	Acinetobacter brisouii_A	k141_136787_1	IS4-like_element_ISAba33_family_transposase_[Acinetobacter_tandoii]	transposase
bin.7_JZG9	Acinetobacter brisouii_A	k141_136787_2	IS4-like_element_ISAba33_family_transposase_[Acinetobacter_tandoii]	transposase
bin.7_JZG9	Acinetobacter brisouii_A	k141_38427_14	IS66_family_transposase_[Acinetobacter_sp._NIPH_284]	transposase
bin.7_JZG9	Acinetobacter brisouii_A	k141_114140_19	integrase_[Acinetobacter_sp._ANC_4973]	integrase
bin.7_JZG9	Acinetobacter brisouii_A	k141_107165_7	tyrosine_recombinase_XerC_[Acinetobacter_brisouii]	recombinase
bin.7_JZG9	Acinetobacter brisouii_A	k141_122326_47	IS3_family_transposase_[Acinetobacter_bereziniae]	transposase
bin.7_JZG9	Acinetobacter brisouii_A	k141_46920_9	IS5/IS1182_family_transposase_[Acinetobacter_baumannii]	transposase
bin.7_JZG9	Acinetobacter brisouii_A	k141_84693_29	IS66_family_transposase_[Acinetobacter_baumannii]	transposase
bin.7_JZG9	Acinetobacter brisouii_A	k141_16923_27	IS1595_family_transposase_[Acinetobacter_junii]	transposase
bin.7_JZG9	Acinetobacter brisouii_A	k141_85393_1	site-specific_integrase_[Acinetobacter_sp._CIP_56.2]	integrase
bin.7_JZG9	Acinetobacter brisouii_A	k141_17833_22	site-specific_tyrosine_recombinase_XerD_[Acinetobacter_brisouii]	recombinase
bin.7_JZG9	Acinetobacter brisouii_A	k141_147856_1	IS3_family_transposase_[Acinetobacter_sp._CIP-A165]	transposase
bin.7_JZG9	Acinetobacter brisouii_A	k141_147856_13	IS3_family_transposase_[Acinetobacter_johnsonii]	transposase
bin.7_JZG9	Acinetobacter brisouii_A	k141_124640_1	transposase_[Acinetobacter_sp._BMW17]	transposase
bin.7_JZG9	Acinetobacter brisouii_A	k141_49245_1	IS3_family_transposase_[Acinetobacter_junii]	transposase
bin.7_JZG9	Acinetobacter brisouii_A	k141_49245_2	IS3_family_transposase_[Acinetobacter_indicus]	transposase
bin.7_JZG9	Acinetobacter brisouii_A	k141_49245_3	IS3_family_transposase_[Acinetobacter_indicus]	transposase
bin.7_JZG9	Acinetobacter brisouii_A	k141_117027_1	IS5/IS1182_family_transposase_[Acinetobacter_sp._NIPH_284]	transposase
bin.7_JZG9	Acinetobacter brisouii_A	k141_28026_40	MULTISPECIES:_recombinase_RecA_[Acinetobacter]	recombinase
bin.7_JZG9	Acinetobacter brisouii_A	k141_28026_43	IS5/IS1182_family_transposase_[Acinetobacter_nosocomialis]	transposase
bin.7_JZG9	Acinetobacter brisouii_A	k141_19273_1	IS3_family_transposase_[Acinetobacter_junii]	transposase
bin.7_JZG9	Acinetobacter brisouii_A	k141_19273_2	IS3_family_transposase_[Acinetobacter_junii]	transposase
bin.7_JZG9	Acinetobacter brisouii_A	k141_43218_6	YqaJ-like_viral_recombinase_[Acinetobacter_baumannii]	recombinase
bin.7_JZG9	Acinetobacter brisouii_A	k141_133765_1	IS3_family_transposase_[Acinetobacter_sp._UNC434CL69Tsu2S25]	transposase
bin.7_JZG9	Acinetobacter brisouii_A	k141_133765_4	MULTISPECIES:_site-specific_integrase_[Acinetobacter_calcoaceticus/baumannii_complex]	integrase
bin.7_JZG9	Acinetobacter brisouii_A	k141_97096_5	recombinase_[Acinetobacter_brisouii]	recombinase
bin.7_JZG9	Acinetobacter brisouii_A	k141_89852_1	integrase_[Snodgrassella_sp._CFCC_13594]	integrase
bin.7_JZG9	Acinetobacter brisouii_A	k141_21375_16	IS4_family_transposase_[Acinetobacter_sp._CIP_101966]	transposase
bin.7_JZG9	Acinetobacter brisouii_A	k141_21379_1	IS4_family_transposase_[Acinetobacter_sp._CIP_101966]	transposase
bin.7_JZPG2	Acinetobacter johnsonii	k141_13239_3	IS5/IS1182_family_transposase_[Acinetobacter_baumannii]	transposase
bin.7_JZPG2	Acinetobacter johnsonii	k141_13239_4	IS5_family_transposase_[Acinetobacter_indicus]	transposase
bin.7_JZPG2	Acinetobacter johnsonii	k141_6710_6	recombinase_RecA_[Acinetobacter_gerneri]	recombinase
bin.7_JZPG2	Acinetobacter johnsonii	k141_17758_2	transposase_[Acinetobacter_sp._BMW17]	transposase
bin.7_JZPG2	Acinetobacter johnsonii	k141_28681_5	MULTISPECIES:_IS3_family_transposase_[Acinetobacter]	transposase
bin.7_JZPG2	Acinetobacter johnsonii	k141_28681_9	IS3_family_transposase_[Acinetobacter_johnsonii]	transposase
bin.7_JZPG2	Acinetobacter johnsonii	k141_28681_10	transposase_[Acinetobacter_sp._CIP_102082]	transposase
bin.7_JZPG2	Acinetobacter johnsonii	k141_26572_2	IS1595-like_element_ISAcra1_family_transposase_[Acinetobacter_sp._WCHA55]	transposase
bin.7_JZPG2	Acinetobacter johnsonii	k141_17875_3	recombinase_[Acinetobacter_johnsonii]	recombinase
bin.7_JZPG2	Acinetobacter johnsonii	k141_29055_4	transposase_[Acinetobacter_sp._WCHA55]	transposase
bin.7_JZPG2	Acinetobacter johnsonii	k141_35846_1	IS481_family_transposase_[Acinetobacter_sp._WCHA55]	transposase
bin.7_JZPG2	Acinetobacter johnsonii	k141_33534_15	IS3_family_transposase_[Acinetobacter_defluvii]	transposase
bin.7_JZPG2	Acinetobacter johnsonii	k141_33534_16	MULTISPECIES:_IS3-like_element_ISAba22_family_transposase_[Gammaproteobacteria]	transposase
bin.7_JZPG2	Acinetobacter johnsonii	k141_20922_4	MULTISPECIES:_IS6_family_transposase_[Acinetobacter_calcoaceticus/baumannii_complex]	transposase
bin.7_JZPG2	Acinetobacter johnsonii	k141_20922_9	MULTISPECIES:_transposase_[Acinetobacter]	transposase
bin.7_JZPG2	Acinetobacter johnsonii	k141_20922_10	IS3_family_transposase_[Acinetobacter_baylyi]	transposase
bin.7_JZPG2	Acinetobacter johnsonii	k141_27207_2	IS5/IS1182_family_transposase_[Acinetobacter_nosocomialis]	transposase
bin.7_JZPG2	Acinetobacter johnsonii	k141_27207_3	IS4_family_transposase_[Acinetobacter_sp._CIP_101966]	transposase
bin.7_JZPG2	Acinetobacter johnsonii	k141_3300_2	IS5/IS1182_family_transposase_[Acinetobacter_sp._VT_511]	transposase
bin.7_JZPG2	Acinetobacter johnsonii	k141_3300_3	IS5/IS1182_family_transposase_[Acinetobacter_sp._VT_511]	transposase
bin.7_JZPG2	Acinetobacter johnsonii	k141_7590_1	MULTISPECIES:_transposase_[Acinetobacter]	transposase
bin.7_JZPG2	Acinetobacter johnsonii	k141_7590_2	IS3_family_transposase_[Acinetobacter_baylyi]	transposase
bin.7_JZPG2	Acinetobacter johnsonii	k141_18677_1	IS5/IS1182_family_transposase_[Acinetobacter_baumannii]	transposase
bin.7_JZPG2	Acinetobacter johnsonii	k141_29924_1	IS5/IS1182_family_transposase_[Acinetobacter_johnsonii]	transposase
bin.7_JZPG2	Acinetobacter johnsonii	k141_41203_2	recombinase_family_protein_[Acinetobacter_sp._272263]	recombinase
bin.7_JZPG2	Acinetobacter johnsonii	k141_15211_2	MULTISPECIES:_IS630_family_transposase_[Acinetobacter]	transposase
bin.8_JZG4	Acinetobacter junii_A	k141_26203_3	MULTISPECIES:_recombinase_RecA_[Acinetobacter]	recombinase
bin.8_JZG4	Acinetobacter junii_A	k141_41197_19	MULTISPECIES:_IS5_family_transposase_[Acinetobacter]	transposase
bin.8_JZG4	Acinetobacter junii_A	k141_41197_20	MULTISPECIES:_IS5/IS1182_family_transposase_[Acinetobacter_calcoaceticus/baumannii_complex]	transposase
bin.8_JZG4	Acinetobacter junii_A	k141_41579_1	recombinase_[Acinetobacter_tandoii]	recombinase
bin.8_JZG4	Acinetobacter junii_A	k141_38340_1	transposase_[Acinetobacter_baumannii]	transposase
bin.8_JZG4	Acinetobacter junii_A	k141_9723_6	tyrosine_recombinase_XerC_[Acinetobacter_tandoii]	recombinase
bin.8_JZG4	Acinetobacter junii_A	k141_43164_13	IS3_family_transposase_[Acinetobacter_sp._WCHA45]	transposase
bin.8_JZG4	Acinetobacter junii_A	k141_43164_14	IS3_family_transposase_[Acinetobacter_sp._WCHA45]	transposase
bin.8_JZG4	Acinetobacter junii_A	k141_33003_23	recombinase_[Acinetobacter_bereziniae]	recombinase
bin.8_JZG9	Acinetobacter bereziniae	k141_106471_1	integrase_[Acinetobacter_sp._WCHA62]	integrase
bin.8_JZG9	Acinetobacter bereziniae	k141_106471_2	MULTISPECIES:_site-specific_integrase_[Acinetobacter_calcoaceticus/baumannii_complex]	integrase
bin.8_JZG9	Acinetobacter bereziniae	k141_106471_3	MULTISPECIES:_integrase_[Acinetobacter_calcoaceticus/baumannii_complex]	integrase
bin.8_JZG9	Acinetobacter bereziniae	k141_106471_6	IS3_family_transposase_[Acinetobacter_sp._UNC434CL69Tsu2S25]	transposase
bin.8_JZG9	Acinetobacter bereziniae	k141_38352_1	IS3_family_transposase_[Acinetobacter_junii]	transposase
bin.8_JZG9	Acinetobacter bereziniae	k141_38352_11	IS5_family_transposase_[Acinetobacter_sp._CIP_53.82]	transposase
bin.8_JZG9	Acinetobacter bereziniae	k141_38586_2	integrase_[Acinetobacter_calcoaceticus]	integrase
bin.8_JZG9	Acinetobacter bereziniae	k141_23037_16	YqaJ-like_viral_recombinase_[Acinetobacter_bereziniae]	recombinase
bin.8_JZG9	Acinetobacter bereziniae	k141_121806_74	transposase_[Acinetobacter_baumannii]	transposase
bin.8_JZG9	Acinetobacter bereziniae	k141_121806_75	MULTISPECIES:_integrase_[Acinetobacter_calcoaceticus/baumannii_complex]	integrase
bin.8_JZG9	Acinetobacter bereziniae	k141_121806_76	heteromeric_transposase_endonuclease_subunit_TnsA_[Acinetobacter_pittii]	transposase
bin.8_JZG9	Acinetobacter bereziniae	k141_861_8	site-specific_integrase_[Acinetobacter_genomosp._33YU]	integrase
bin.8_JZG9	Acinetobacter bereziniae	k141_144917_44	recombinase_RecA_[Acinetobacter_gerneri]	recombinase
bin.8_JZG9	Acinetobacter bereziniae	k141_23658_2	YqaJ-like_viral_recombinase_[Acinetobacter_kookii]	recombinase
bin.8_JZG9	Acinetobacter bereziniae	k141_84233_13	recombinase_[Acinetobacter_guillouiae]	recombinase
bin.8_JZG9	Acinetobacter bereziniae	k141_39370_1	phage_integrase_[Acinetobacter_sp._P8-3-8]	integrase
bin.8_JZG9	Acinetobacter bereziniae	k141_39370_2	IS3_family_transposase_[Acinetobacter_sp._ANC_5324]	transposase
bin.8_JZG9	Acinetobacter bereziniae	k141_145250_6	IS5/IS1182_family_transposase_[Acinetobacter_junii]	transposase
bin.8_JZG9	Acinetobacter bereziniae	k141_145250_7	DDE_transposase_family_protein_[Acinetobacter_junii]	transposase
bin.8_JZG9	Acinetobacter bereziniae	k141_16609_1	IS30_family_transposase_[Acinetobacter_nosocomialis]	transposase
bin.8_JZG9	Acinetobacter bereziniae	k141_107535_4	YqaJ-like_viral_recombinase_[Acinetobacter_pittii]	recombinase
bin.8_JZG9	Acinetobacter bereziniae	k141_61724_8	IS256_family_transposase_[Acinetobacter_bereziniae]	transposase
bin.8_JZG9	Acinetobacter bereziniae	k141_24197_7	transposase_[Acinetobacter_venetianus]	transposase
bin.8_JZG9	Acinetobacter bereziniae	k141_24197_8	transposase_[Acinetobacter_boissieri]	transposase
bin.8_JZG9	Acinetobacter bereziniae	k141_16706_1	integrase_[Acinetobacter_radioresistens]	integrase
bin.8_JZG9	Acinetobacter bereziniae	k141_54791_39	IS5_family_transposase_[Acinetobacter_bereziniae]	transposase
bin.8_JZG9	Acinetobacter bereziniae	k141_32418_1	YqaJ-like_viral_recombinase_[Acinetobacter_pittii]	recombinase
bin.8_JZG9	Acinetobacter bereziniae	k141_32427_4	IS5/IS1182_family_transposase_[Acinetobacter_haemolyticus]	transposase
bin.8_JZG9	Acinetobacter bereziniae	k141_55063_2	site-specific_tyrosine_recombinase_XerD_[Acinetobacter_sp._Root1280]	recombinase
bin.8_JZG9	Acinetobacter bereziniae	k141_85246_9	site-specific_integrase_[Acinetobacter_parvus]	integrase
[truncated: 81 more rows]

## Sheet: Table S10
Table S10. Detections of intrinsic polymyxins resistance genes in the draft genomes.
[truncated: 34 more rows]
